# Supplementary material for: Comparative Analysis Delineates the Transcriptional Resistance Mechanisms for Pod Borer Resistance in the Pigeonpea Wild Relative Cajanus scarabaeoides (L.) Thouars
Source: Int J Mol Sci. 2020 Dec 30;22(1):309. doi: 10.3390/ijms22010309 (PMC7795875; doi:10.3390/ijms22010309)
Supplement: Supplementary file 1 [file ijms-22-00309-s001.zip]

Archive with 6 entries (5 files):
- Supplementary_files/
- Supplementary_files/desktop.ini
- Supplementary_files/Supplementary Table S1.xlsx
- Supplementary_files/Supplementary Table S2.xlsx
- Supplementary_files/Supplementary Table S3.xlsx
- Supplementary_files/Supplementary Table S4.docx
