# Supplementary material for: Comparative Analysis Delineates the Transcriptional Resistance Mechanisms for Pod Borer Resistance in the Pigeonpea Wild Relative Cajanus scarabaeoides (L.) Thouars
Source: Int J Mol Sci. 2020 Dec 30;22(1):309. doi: 10.3390/ijms22010309 (PMC7795875; doi:10.3390/ijms22010309)
Supplement: Supplementary file 1 [file ijms-22-00309-s001.zip › Supplementary_files/Supplementary Table S1.xlsx]

## Sheet: Table S1_CT_DEGs
Accession	Locus	logFC	logCPM	PValue	FDR	Expression	description
XM_020378435.1	LOC109814089	4.17144	5.10729	0.00126299	0.0162778	Up	(3S,6E)-nerolidol synthase 1-like
XM_020350912.1	LOC109791602	2.26851	3.67831	1.59e-05	0.000476	Up	1-aminocyclopropane-1-carboxylate oxidase homolog 1-like
XM_020383349.1	LOC109817981	2.27259	6.27839	3.11e-09	2.59e-07	Up	1-aminocyclopropane-1-carboxylate oxidase-like
XM_020362156.1	LOC109801150	1.2746	4.87175	0.00065	0.00955741	Up	2-hydroxyisoflavanone dehydratase-like
XM_020382744.1	LOC109817485	2.78254	7.36817	6.26e-12	9.92e-10	Up	2-hydroxyisoflavanone dehydratase-like
XM_020366448.1	LOC109804589	4.06126	2.89956	1.1e-06	4.85e-05	Up	3,9-dihydroxypterocarpan 6A-monooxygenase-like
XM_020384702.1	LOC109819104	1.28637	5.95567	0.000256	0.00460274	Up	3-ketoacyl-CoA synthase 19
XM_020358295.1	LOC109798087	1.22723	6.29745	0.000499	0.00779126	Up	3-oxo-Delta(4,5)-steroid 5-beta-reductase
XM_020371832.1	LOC109808719	1.67485	4.19303	7.68e-05	0.00177175	Up	3-oxo-Delta(4,5)-steroid 5-beta-reductase-like
XM_020351410.1	LOC109792026	2.19423	7.12617	1.13e-08	7.86e-07	Up	4-hydroxyphenylpyruvate dioxygenase
XM_020354266.1	LOC109794829	1.84861	6.63056	1.39e-06	5.92e-05	Up	4-hydroxyphenylpyruvate dioxygenase-like
XM_020348770.1	LOC109789738	1.54915	3.16102	0.0049361	0.0459326	Up	9-cis-epoxycarotenoid dioxygenase NCED3, chloroplastic-like
XM_020350777.1	LOC109791478	1.25579	4.38559	0.00224486	0.0253808	Up	ABC transporter C family member 3-like
XM_020366214.1	LOC109804364	4.98365	1.74862	0.000368	0.0061265	Up	ABC transporter G family member 31-like
XM_020354335.1	LOC109794908	2.31298	3.18808	0.00035	0.00590313	Up	ABC transporter G family member 40-like
XM_020352262.1	LOC109792819	3.51573	2.99865	5.57e-07	2.64e-05	Up	abscisic acid receptor PYL4-like
XM_020368901.1	LOC109806479	2.0655	2.98588	0.00422908	0.0409585	Up	abscisic acid receptor PYR1-like
XM_020369330.1	LOC109806819	1.2905	6.58955	0.000348	0.00587155	Up	ACT domain-containing protein ACR11-like
XM_020359004.1	LOC109798657	1.2679	4.29196	0.00464869	0.0440878	Up	actin-depolymerizing factor 5-like
XM_020381338.1	LOC109816357	1.46501	4.99446	7.28e-05	0.00169654	Up	acyl-coenzyme A oxidase 2, peroxisomal
XM_020375980.1	LOC109812104	1.90462	3.56484	0.000138	0.00280137	Up	adenine nucleotide transporter BT1, chloroplastic/mitochondrial-like
XM_020356710.1	LOC109796874	1.79759	3.75982	0.00015	0.00299125	Up	adenine/guanine permease AZG1
XM_020379625.1	LOC109815042	3.48393	1.98231	0.00109819	0.0145499	Up	adenylate kinase isoenzyme 6 homolog
XM_020370446.1	LOC109807806	1.23671	4.96919	0.000872	0.0120941	Up	agamous-like MADS-box protein AGL19
XM_020358449.1	LOC109798242	1.18748	5.18075	0.00156972	0.0192685	Up	ALBINO3-like protein 1, chloroplastic
XM_020378313.1	LOC109813968	2.08782	3.6178	0.000132	0.0027243	Up	alcohol dehydrogenase 1-like
XM_020375187.1	LOC109811432	3.06043	3.52037	2.75e-07	1.44e-05	Up	alpha carbonic anhydrase 4-like
XM_020377058.1	LOC109812969	2.41938	6.42348	9.35e-10	9.01e-08	Up	alpha,alpha-trehalose-phosphate synthase [UDP-forming] 6-like
XM_020355184.1	LOC109795682	1.68981	7.75949	6.73e-06	0.000235	Up	alpha-1,4 glucan phosphorylase L-2 isozyme, chloroplastic/amyloplastic-like
XM_020367757.1	LOC109805604	1.5632	6.45468	2.35e-05	0.000652	Up	alpha-amylase 3, chloroplastic-like
XM_020367369.1	LOC109805330	2.04911	4.03906	1.81e-05	0.000527	Up	alternative oxidase 3, mitochondrial
XM_020362178.1	LOC109801171	1.17972	4.80181	0.00257107	0.0282301	Up	aluminum-activated malate transporter 12-like
XM_020361465.1	LOC109800654	1.74969	4.71901	0.000113	0.00241118	Up	amino acid transporter ANTL2-like
XM_020363678.1	LOC109802346	2.95294	2.22756	0.00203055	0.0234238	Up	aminopeptidase M1-like
XM_020355539.1	LOC109795961	2.54022	5.90881	2.43e-09	2.1e-07	Up	anthocyanidin reductase ((2S)-flavan-3-ol-forming)-like
XM_020379101.1	LOC109814628	1.51008	5.90887	3.69e-05	0.000956	Up	aspartokinase 2, chloroplastic-like
XM_020363069.1	LOC109801904	1.45765	4.01952	0.00110165	0.0145499	Up	ataxin-10
XM_020379279.1	LOC109814769	1.55969	4.1345	0.000227	0.00417371	Up	ataxin-7-like protein 3
XM_020368766.1	LOC109806380	2.44129	3.59236	2.74e-06	0.000106	Up	AT-hook motif nuclear-localized protein 15-like
XM_020351785.1	LOC109792375	1.08184	5.08672	0.00406013	0.039735	Up	ATP sulfurylase 1, chloroplastic
XM_020362648.1	LOC109801549	2.72347	2.32524	0.00127726	0.0164434	Up	ATPase family AAA domain-containing protein 3C
XM_020377958.1	LOC109813718	1.42609	3.88231	0.0014555	0.0182345	Up	ATP-dependent RNA helicase DBP3
XM_020375825.1	LOC109811971	1.17985	4.78827	0.00204071	0.0235176	Up	auxilin-like protein 1
XM_020359397.1	LOC109798948	3.27443	1.73671	0.00508723	0.0469938	Up	auxin-induced protein 15A-like
XM_020371603.1	LOC109808559	1.70429	3.84625	0.000268	0.00475779	Up	auxin-responsive protein IAA27-like
XM_020367629.1	LOC109805530	1.33536	5.76287	0.000679	0.00985694	Up	auxin-responsive protein SAUR32-like
XM_020371456.1	LOC109808447	6.0297	2.42292	9.5e-07	4.26e-05	Up	basic 7S globulin
XM_020354935.1	LOC109795430	3.23491	5.96852	6.53e-12	1.03e-09	Up	basic 7S globulin-like
XM_020382197.1	LOC109817000	4.23055	3.62171	3.87e-09	3.16e-07	Up	basic 7S globulin-like
XM_020347069.1	LOC109788364	3.93695	2.14218	0.000134	0.00274683	Up	B-box zinc finger protein 32-like
XM_020347829.1	LOC109788966	1.63242	5.39941	0.000119	0.00251977	Up	BEL1-like homeodomain protein 1
XM_020351526.1	LOC109792143	1.43371	5.52151	0.000808	0.0113677	Up	BEL1-like homeodomain protein 1
XM_020384029.1	LOC109818534	2.03793	5.36235	1.23e-07	6.97e-06	Up	benzyl alcohol O-benzoyltransferase-like
XM_020376802.1	LOC109812760	2.81605	3.26518	9.05e-06	0.000302	Up	beta-amylase
XM_020370844.1	LOC109808037	2.5077	5.95891	9.94e-07	4.42e-05	Up	beta-amyrin synthase
XM_020379507.1	LOC109814966	3.6059	8.09952	4.54e-18	1.96e-15	Up	beta-D-xylosidase 1-like
XM_020350374.1	LOC109791117	4.2353	2.50987	1.06e-05	0.000341	Up	beta-fructofuranosidase, insoluble isoenzyme 1
XM_020368224.1	LOC109805932	1.84086	3.14585	0.00193022	0.0224778	Up	beta-glucuronosyltransferase GlcAT14A-like
XM_020381447.1	LOC109816432	2.80928	6.18432	6.33e-07	2.96e-05	Up	bidirectional sugar transporter SWEET13-like
XM_020377304.1	LOC109813168	3.14734	1.8789	0.00485737	0.0454747	Up	bidirectional sugar transporter SWEET14-like
XM_020358743.1	LOC109798444	2.66563	3.71651	4.43e-07	2.16e-05	Up	bidirectional sugar transporter SWEET2
XM_020363894.1	LOC109802499	1.04229	5.66186	0.00378953	0.0377527	Up	bifunctional L-3-cyanoalanine synthase/cysteine synthase 1, mitochondrial
XM_020363980.1	LOC109802568	1.11123	6.96877	0.00286791	0.0307255	Up	bifunctional nuclease 1
XM_020374836.1	LOC109811175	1.68876	3.75521	0.000337	0.00573401	Up	BTB/POZ and TAZ domain-containing protein 4
XM_020360698.1	LOC109800021	2.4544	7.4095	1.38e-07	7.72e-06	Up	BTB/POZ domain-containing protein At2g30600
XM_020360689.1	LOC109800011	1.99895	3.9204	3.28e-05	0.000866	Up	BTB/POZ domain-containing protein At3g05675-like
XM_020378840.1	LOC109814422	2.88279	2.0378	0.00386153	0.0382539	Up	calcineurin B-like protein 4
XM_020355765.1	LOC109796123	1.95717	3.93744	5.76e-05	0.00139566	Up	calcium permeable stress-gated cation channel 1-like
XM_020370490.1	LOC109807831	1.29065	8.54822	0.000441	0.00707152	Up	calcium sensing receptor, chloroplastic
XM_020361379.1	LOC109800597	3.30674	3.1957	4.12e-07	2.04e-05	Up	calcium uniporter protein 2, mitochondrial-like
XM_020353210.1	LOC109793738	2.8972	3.5983	6.09e-06	0.000217	Up	calcium-binding protein PBP1-like
XM_020368237.1	LOC109805938	1.40219	6.45703	9.36e-05	0.00207856	Up	calcium-transporting ATPase 4, plasma membrane-type-like
XM_020377092.1	LOC109812996	1.50974	6.61659	0.000122	0.00257133	Up	callose synthase 2-like
XM_020365154.1	LOC109803536	2.01292	2.76787	0.00228859	0.0257502	Up	calmodulin-like protein 1
XM_020376267.1	LOC109812325	1.60232	5.79867	1.16e-05	0.000369	Up	calmodulin-like protein 4
XM_020355028.1	LOC109795499	2.05901	2.58362	0.00433361	0.0417626	Up	calumenin-A
XM_020352492.1	LOC109793027	3.38337	2.70427	1.26e-05	0.000392	Up	casein kinase 1-like protein 3
XM_020379061.1	LOC109814601	1.31903	9.85414	0.000489	0.00766422	Up	catalase-4
XM_020358084.1	LOC109797917	5.58269	2.10961	1.66e-05	0.000492	Up	cation/H(+) antiporter 20-like
XM_020346923.1	LOC109788242	1.09698	4.85936	0.00325441	0.0337641	Up	CBL-interacting serine/threonine-protein kinase 12-like
XM_020365293.1	LOC109803627	1.03247	5.33159	0.00405758	0.0397268	Up	CBL-interacting serine/threonine-protein kinase 1-like
XM_020348618.1	LOC109789617	2.54947	6.51931	1.51e-10	1.73e-08	Up	CBL-interacting serine/threonine-protein kinase 2-like
XM_020377073.1	LOC109812984	1.80322	5.21878	4.55e-06	0.000168	Up	CBL-interacting serine/threonine-protein kinase 5-like
XM_020356257.1	LOC109796584	3.51789	2.57467	3.49e-05	0.000914	Up	CBL-interacting serine/threonine-protein kinase 9-like
XM_020356641.1	LOC109796825	1.09062	5.74147	0.00200081	0.0231494	Up	CBS domain-containing protein CBSCBSPB1
XM_020365303.1	LOC109803634	2.1204	5.19048	2.63e-08	1.67e-06	Up	CBS domain-containing protein CBSCBSPB3-like
XM_020354985.1	LOC109795466	4.66273	2.66993	8.54e-07	3.86e-05	Up	cellulose synthase-like protein E1
XM_020351723.1	LOC109792321	4.42067	1.38287	0.00466657	0.0442034	Up	cellulose synthase-like protein G1
XM_020382825.1	LOC109817546	2.00541	3.75463	5.85e-05	0.00141205	Up	cellulose synthase-like protein H2
XM_020379736.1	LOC109815126	3.07124	3.10158	9.05e-06	0.000302	Up	chalcone--flavonone isomerase 1A-like
XM_020366826.1	LOC109804908	5.53132	3.47323	1.12e-12	2.03e-10	Up	chaperone protein dnaJ 11, chloroplastic-like
XM_020372225.1	LOC109809006	3.55271	1.96346	0.00163857	0.0199175	Up	chaperone protein dnaJ 11, chloroplastic-like
XM_020367352.1	LOC109805314	3.95093	2.45201	0.0002	0.00377492	Up	chaperone protein dnaJ 20, chloroplastic-like
XM_020353336.1	LOC109793863	1.04394	5.22791	0.00511666	0.0472192	Up	chaperonin-like RbcX protein 2, chloroplastic
XM_020385021.1	LOC109819319	4.72942	5.90908	1.34e-23	1.3e-20	Up	chloride channel protein CLC-b
XM_020383985.1	LOC109818503	1.3362	4.15661	0.00159616	0.0195141	Up	chloride channel protein CLC-c
XM_020367030.1	LOC109805079	1.19264	7.96629	0.00331768	0.0342073	Up	chlorophyll a-b binding protein CP24 10A, chloroplastic-like
XM_020380718.1	LOC109815901	1.40628	9.69762	0.00121564	0.015781	Up	chlorophyll a-b binding protein, chloroplastic-like
XM_020371746.1	LOC109808662	1.28591	8.36514	0.000442	0.00707152	Up	chlorophyllide a oxygenase, chloroplastic
XM_020380923.1	LOC109816058	1.35148	5.64171	0.000191	0.00363708	Up	chlorophyllide a oxygenase, chloroplastic-like
XM_020365130.1	LOC109803518	1.64562	4.61839	3.11e-05	0.000832	Up	choline-phosphate cytidylyltransferase 2-like
XM_020348594.1	LOC109789605	1.09728	4.45109	0.00508278	0.046981	Up	coiled-coil domain-containing protein 94
XM_020377604.1	LOC109813419	2.26975	5.31777	1.09e-08	7.66e-07	Up	copper methylamine oxidase-like
XM_020381139.1	LOC109816222	1.44163	4.57661	0.000526	0.00809616	Up	cyclic dof factor 1-like
XM_020379645.1	LOC109815056	1.06914	5.36831	0.00282745	0.0304039	Up	cyclic dof factor 3
XM_020373362.1	LOC109809935	1.21213	4.78347	0.00111217	0.0146251	Up	cyclic dof factor 3-like
XM_020355670.1	LOC109796056	2.01711	3.00864	0.00118818	0.0155022	Up	cyclic nucleotide-gated ion channel 1-like
XM_020360685.1	LOC109800007	1.02939	6.85549	0.0039802	0.0391501	Up	cyclin-dependent kinase F-4-like
XM_020360760.1	LOC109800075	1.46046	6.73624	8.3e-05	0.00187974	Up	cyclin-dependent kinase G-2
XM_020372178.1	LOC109808976	2.7679	3.12765	1.2e-05	0.000378	Up	cyclin-dependent protein kinase inhibitor SMR6-like
XM_020351768.1	LOC109792332	1.38335	6.30236	0.000229	0.00420076	Up	cysteine synthase-like
XM_020353749.1	LOC109794291	3.05503	3.70367	1.63e-07	9.02e-06	Up	cysteine synthase-like
XM_020368412.1	LOC109806061	1.88498	4.99566	1.96e-05	0.000564	Up	cysteine-rich receptor-like protein kinase 10
XM_020368547.1	LOC109806163	1.79773	5.1901	1.01e-05	0.000329	Up	cysteine-rich receptor-like protein kinase 25
XM_020381893.1	LOC109816777	3.77376	3.17466	8.31e-08	4.84e-06	Up	cysteine-rich receptor-like protein kinase 3
XM_020372275.1	LOC109809056	4.30956	1.38927	0.00470824	0.0443817	Up	cytochrome P450 704C1-like
XM_020357439.1	LOC109797408	2.88014	3.69522	1.17e-05	0.000371	Up	cytochrome P450 71A1-like
XM_020384094.1	LOC109818577	2.74619	3.27013	5.22e-06	0.000188	Up	cytochrome P450 71D9-like
XM_020357233.1	LOC109797253	2.75693	2.74547	0.00314947	0.0329542	Up	cytochrome P450 78A3-like
XM_020367992.1	LOC109805788	1.29476	4.42281	0.0021238	0.0242354	Up	cytochrome P450 78A3-like
XM_020354215.1	LOC109794776	3.35207	3.88476	2.38e-09	2.07e-07	Up	cytochrome P450 82A3-like
XM_020352330.1	LOC109792850	5.39149	1.99709	4.2e-05	0.0010671	Up	cytochrome P450 84A1-like
XM_020364336.1	LOC109802921	1.60799	3.56915	0.00153015	0.0189859	Up	cytochrome P450 94A1-like
XM_020367768.1	LOC109805611	1.49159	5.2629	0.000359	0.00600837	Up	cytochrome P450 CYP72A219-like
XM_020346872.1	LOC109788199	2.21651	2.53248	0.00493782	0.0459326	Up	cytochrome P450 CYP736A12-like
XM_020346876.1	LOC109788203	1.77566	3.94688	0.000555	0.00840591	Up	cytochrome P450 CYP736A12-like
XM_020360405.1	LOC109799783	3.5469	3.17455	1.04e-07	6e-06	Up	cytochrome P450 CYP82D47-like
XM_020358698.1	LOC109798426	1.50731	3.92016	0.00155031	0.0191302	Up	cytokinin riboside 5'-monophosphate phosphoribohydrolase LOG1
XM_020350203.1	LOC109790945	1.93032	2.91544	0.0020468	0.0235651	Up	cytokinin riboside 5'-monophosphate phosphoribohydrolase LOG3-like
XM_020346904.1	LOC109788224	2.88347	5.73249	2.15e-12	3.68e-10	Up	cytosolic sulfotransferase 15-like
XM_020346667.1	LOC109788032	1.37405	3.7069	0.00479997	0.0450277	Up	DDB1- and CUL4-associated factor 13
XM_020353176.1	LOC109793711	1.07597	4.67976	0.0042242	0.0409467	Up	DEAD-box ATP-dependent RNA helicase 7
XM_020365116.1	LOC109803510	1.20198	7.01333	0.000717	0.0102796	Up	DEAD-box ATP-dependent RNA helicase 7-like
XM_020349135.1	LOC109790042	5.06843	1.9559	0.000543	0.00829763	Up	dehydration-responsive element-binding protein 1E-like
XM_020381455.1	LOC109816437	1.48827	3.91441	0.000886	0.0122597	Up	dehydration-responsive element-binding protein 2C-like
XM_020377816.1	LOC109813599	2.24564	2.67361	0.00243424	0.0270752	Up	DNA polymerase zeta processivity subunit
XM_020364635.1	LOC109803179	2.20919	2.99993	0.000631	0.00933858	Up	DNA-directed primase/polymerase protein
XM_020352079.1	LOC109792655	1.29611	4.09813	0.00337017	0.0345803	Up	DNA-directed RNA polymerase I subunit 1
XM_020365294.1	LOC109803629	3.80533	3.49472	8.76e-10	8.54e-08	Up	dof zinc finger protein DOF1.4-like
XM_020371952.1	LOC109808809	1.80434	2.9171	0.0033956	0.0347717	Up	dof zinc finger protein DOF3.1-like
XM_020379021.1	LOC109814562	3.68863	8.91324	6.58e-18	2.74e-15	Up	dormancy-associated protein 1
XM_020356599.1	LOC109796797	2.69074	7.36338	3.15e-11	4.26e-09	Up	dormancy-associated protein homolog 3-like
XM_020366248.1	LOC109804415	1.9257	5.62121	2.67e-06	0.000104	Up	dormancy-associated protein homolog 3-like
XM_020372432.1	LOC109809190	1.35803	3.67607	0.00368559	0.0369065	Up	dynamin-related protein 1E-like
XM_020354605.1	LOC109795175	1.75885	3.61785	0.000659	0.00964241	Up	E3 ubiquitin-protein ligase At4g11680-like
XM_020351661.1	LOC109792254	1.80599	3.01214	0.00425308	0.0411225	Up	E3 ubiquitin-protein ligase ATL31
XM_020379226.1	LOC109814729	2.55986	3.25969	4.36e-05	0.00110284	Up	E3 ubiquitin-protein ligase MARCH1-like
XM_020349899.1	LOC109790702	2.81531	5.0449	5.37e-11	6.99e-09	Up	E3 ubiquitin-protein ligase RMA1H1-like
XM_020347093.1	LOC109788379	2.08316	4.43413	1.46e-06	6.2e-05	Up	E3 ubiquitin-protein ligase RNF185
XM_020369818.1	LOC109807297	2.85709	2.89212	5.86e-05	0.00141205	Up	elongation factor 1-alpha-like
XM_020379902.1	LOC109815246	1.81352	3.51485	0.000372	0.00616321	Up	epoxide hydrolase A-like
XM_020347066.1	LOC109788362	1.55641	4.42201	0.000132	0.00272629	Up	equilibrative nucleotide transporter 3-like
XM_020352432.1	LOC109792975	3.10605	2.54141	0.00011	0.00237038	Up	ethylene-responsive transcription factor 1A-like
XM_020372031.1	LOC109808865	2.99163	2.77695	0.00125003	0.0161375	Up	ethylene-responsive transcription factor 1A-like
XM_020353518.1	LOC109794054	1.96936	3.20554	0.00376387	0.0375345	Up	ethylene-responsive transcription factor 5-like
XM_020347473.1	LOC109788687	5.91174	2.48003	1.23e-05	0.000384	Up	ethylene-responsive transcription factor ERF017-like
XM_020383974.1	LOC109818492	4.52151	3.05937	4.92e-09	3.87e-07	Up	ethylene-responsive transcription factor RAP2-1-like
XM_020367514.1	LOC109805445	1.51679	4.63708	8.55e-05	0.00192673	Up	ethylene-responsive transcription factor RAP2-7-like
XM_020356529.1	LOC109796753	1.32793	4.61532	0.000629	0.00932442	Up	exo-poly-alpha-D-galacturonosidase
XM_020366210.1	LOC109804393	4.48898	1.46198	0.00271633	0.0294811	Up	external alternative NAD(P)H-ubiquinone oxidoreductase B2, mitochondrial-like
XM_020374396.1	LOC109810823	2.49492	3.92418	8.56e-07	3.86e-05	Up	fatty acid amide hydrolase-like
XM_020374261.1	LOC109810718	1.07712	5.49183	0.00257538	0.0282436	Up	F-box protein At1g67340
XM_020352635.1	LOC109793171	1.73989	3.45567	0.0011027	0.0145499	Up	F-box protein At2g26160-like
XM_020348889.1	LOC109789854	1.28471	5.13341	0.000557	0.00843351	Up	F-box protein SKP2A-like
XM_020361174.1	LOC109800389	1.2395	6.76977	0.00063	0.00933292	Up	F-box/kelch-repeat protein At1g23390
XM_020374267.1	LOC109810724	2.42836	6.72943	2.08e-10	2.31e-08	Up	F-box/kelch-repeat protein At1g67480
XM_020355261.1	LOC109795733	1.42482	4.75551	0.000291	0.00511112	Up	F-box/kelch-repeat protein At1g67480-like
XM_020381270.1	LOC109816317	1.67468	4.53594	8.71e-05	0.00195261	Up	F-box/LRR-repeat protein 3
XM_020359971.1	LOC109799417	1.46452	3.94978	0.00106916	0.0142444	Up	F-box/LRR-repeat protein At4g29420
XM_020360780.1	LOC109800089	1.31569	7.25412	0.000703	0.0101274	Up	ferredoxin--NADP reductase, leaf isozyme, chloroplastic
XM_020352632.1	LOC109793168	1.67273	7.08063	7.74e-06	0.000264	Up	ferredoxin--nitrite reductase, chloroplastic
XM_020381203.1	LOC109816269	2.23613	3.73702	1.02e-05	0.000332	Up	ferritin-2, chloroplastic-like
XM_020370729.1	LOC109807967	1.02274	5.38529	0.00543236	0.0492542	Up	FGGY carbohydrate kinase domain-containing protein
XM_020366082.1	LOC109804275	1.83436	4.79316	2.35e-06	9.38e-05	Up	filament-like plant protein 3
XM_020379257.1	LOC109814749	1.48289	3.6649	0.00207898	0.0238138	Up	flowering time control protein FCA
XM_020348790.1	LOC109789758	1.18918	4.93219	0.00135842	0.0172972	Up	flowering time control protein FPA
XM_020360440.1	LOC109799804	1.24424	3.91501	0.00464783	0.0440878	Up	formyltetrahydrofolate deformylase 2, mitochondrial-like
XM_020363947.1	LOC109802545	1.5494	3.3327	0.00419393	0.0407535	Up	FT-interacting protein 1-like
XM_020354187.1	LOC109794749	1.71115	3.30153	0.00110819	0.0145894	Up	ganglioside-induced differentiation-associated protein 2-like
XM_020383111.1	LOC109817768	1.08512	4.94473	0.00391889	0.0386613	Up	GDSL esterase/lipase At1g28600-like
XM_020376181.1	LOC109812256	2.97106	4.49511	2.33e-09	2.04e-07	Up	GDSL esterase/lipase At5g62930
XM_020372289.1	LOC109809066	5.36205	4.88506	6.64e-22	5.01e-19	Up	geraniol 8-hydroxylase-like
XM_020351054.1	LOC109791721	2.97684	3.94232	6.91e-08	4.09e-06	Up	germacrene D synthase-like
XM_020348606.1	LOC109789608	2.60929	3.34897	3.13e-05	0.000836	Up	gibberellin 2-beta-dioxygenase 1-like
XM_020354752.1	LOC109795297	2.41406	3.39531	2.87e-05	0.000776	Up	glucan 1,3-beta-glucosidase A-like
XM_020358575.1	LOC109798347	2.53995	2.27234	0.0030883	0.0325185	Up	glucan endo-1,3-beta-glucosidase 14-like
XM_020376383.1	LOC109812423	1.28431	4.0598	0.00293657	0.0313028	Up	glucose-6-phosphate 1-dehydrogenase, chloroplastic
XM_020372085.1	LOC109808904	1.30349	6.60206	0.000221	0.00409499	Up	glucose-6-phosphate 1-dehydrogenase, chloroplastic-like
XM_020382480.1	LOC109817263	2.45885	2.59806	0.000787	0.0111145	Up	glucuronokinase 1-like
XM_020383079.1	LOC109817652	2.7331	7.25204	1.77e-09	1.61e-07	Up	glutamate decarboxylase 4
XM_020356486.1	LOC109796723	2.70288	3.68838	2.19e-07	1.18e-05	Up	glutamate decarboxylase 4-like
XM_020351701.1	LOC109792304	1.80629	3.64651	0.000322	0.00552326	Up	glutamate receptor 2.7-like
XM_020356304.1	LOC109796605	4.63186	1.53998	0.00153892	0.0190542	Up	glutaredoxin-C11
XM_020357806.1	LOC109797693	2.40089	2.44781	0.00179747	0.0212721	Up	glutaredoxin-C11-like
XM_020357551.1	LOC109797497	1.75867	5.1246	4.69e-06	0.000172	Up	glutaredoxin-C13-like
XM_020368775.1	LOC109806386	2.11185	4.53118	0.000181	0.00348055	Up	glutaredoxin-C9-like
XM_020375356.1	LOC109811575	4.37442	1.46366	0.00320551	0.0333906	Up	glutaredoxin-C9-like
XM_020364895.1	LOC109803358	1.42117	4.20669	0.000658	0.00964241	Up	glutathione gamma-glutamylcysteinyltransferase 1-like
XM_020378369.1	LOC109814042	2.37364	2.68926	0.00327729	0.0339379	Up	glycerol-3-phosphate acyltransferase 5-like
XM_020354699.1	LOC109795253	1.6991	4.15311	0.000127	0.00265069	Up	glycine-rich cell wall structural protein 2-like
XM_020360845.1	LOC109800133	1.37319	7.59659	0.00380521	0.0378604	Up	glycine-rich domain-containing protein 1
XM_020368885.1	LOC109806466	1.99213	2.64182	0.00513442	0.0473456	Up	glycolipid transfer protein 3-like
XM_020366658.1	LOC109804797	1.9895	3.72577	4.75e-05	0.0011799	Up	glycosyltransferase family protein 64 protein C5
XM_020357783.1	LOC109797674	1.96575	3.89628	7.23e-05	0.00168605	Up	graves disease carrier protein
XM_020381944.1	LOC109816814	2.74866	2.17491	0.00427642	0.0412967	Up	G-type lectin S-receptor-like serine/threonine-protein kinase At4g27290
XM_020369583.1	LOC109807054	3.37833	2.39862	0.000107	0.0023341	Up	G-type lectin S-receptor-like serine/threonine-protein kinase LECRK1
XM_020354789.1	LOC109795331	3.76052	2.08023	0.000307	0.00533266	Up	G-type lectin S-receptor-like serine/threonine-protein kinase LECRK3
XM_020380378.1	LOC109815622	1.21365	4.66983	0.00132957	0.0169855	Up	haloacid dehalogenase-like hydrolase domain-containing protein 3
XM_020358924.1	LOC109798590	2.78387	4.75019	1.09e-10	1.28e-08	Up	heavy metal-associated isoprenylated plant protein 26-like
XM_020365322.1	LOC109803651	2.81169	4.39717	3.8e-09	3.12e-07	Up	heavy metal-associated isoprenylated plant protein 39-like
XM_020369000.1	LOC109806557	2.54994	2.27879	0.00441386	0.0423258	Up	heavy metal-associated isoprenylated plant protein 39-like
XM_020366734.1	LOC109804851	1.23165	4.90976	0.000792	0.0111781	Up	helicase-like transcription factor CHR28
XM_020356616.1	LOC109796809	1.02952	5.16707	0.00517071	0.0475297	Up	heme-binding-like protein At3g10130, chloroplastic
XM_020356270.1	LOC109796590	1.45907	4.07166	0.000999	0.0135305	Up	heparan-alpha-glucosaminide N-acetyltransferase
XM_020371822.1	LOC109808708	1.79515	4.44118	0.000125	0.00261533	Up	heparanase-like protein 3
XM_020379756.1	LOC109815138	2.15282	4.06329	2.73e-06	0.000106	Up	high mobility group B protein 15-like
XM_020372232.1	LOC109809012	2.245	5.3195	2.05e-08	1.34e-06	Up	histidine-containing phosphotransfer protein 1-like
XM_020360056.1	LOC109799485	1.10161	4.54244	0.00448098	0.0428989	Up	homeobox-DDT domain protein RLT3
XM_020381020.1	LOC109816129	3.75205	2.08874	0.000312	0.0053983	Up	homocysteine S-methyltransferase 3-like
XM_020377151.1	LOC109813046	1.41667	6.52346	8.07e-05	0.00184292	Up	hypersensitive-induced response protein 2
XM_020371171.1	LOC109808266	1.24905	4.00227	0.00391283	0.0386342	Up	IAA-amino acid hydrolase ILR1-like 4
XM_020372091.1	LOC109808907	1.58608	3.30681	0.00229848	0.0257992	Up	inactive TPR repeat-containing thioredoxin TTL3-like
XM_020382623.1	LOC109817388	2.34328	4.91599	4.04e-09	3.27e-07	Up	internalin-A
XM_020363479.1	LOC109802220	4.36282	1.52495	0.00487759	0.0455564	Up	isoflavone 7-O-methyltransferase-like
XM_020352000.1	LOC109792579	4.30956	1.38927	0.00470824	0.0443817	Up	isoliquiritigenin 2'-O-methyltransferase-like
XM_020352205.1	LOC109792778	4.78444	1.67331	0.000877	0.0121547	Up	isoliquiritigenin 2'-O-methyltransferase-like
XM_020369959.1	LOC109807444	1.00548	7.10195	0.00477312	0.0447939	Up	K(+) efflux antiporter 3, chloroplastic
XM_020383036.1	LOC109817709	1.27699	5.12302	0.000522	0.0080624	Up	KH domain-containing protein At3g08620-like
XM_020378131.1	LOC109813864	2.09491	4.34071	5.83e-06	0.000209	Up	laccase-4-like
XM_020347105.1	LOC109788393	2.72886	2.58102	0.000316	0.00544421	Up	L-aminoadipate-semialdehyde dehydrogenase-phosphopantetheinyl transferase-like
XM_020370510.1	LOC109807843	1.26856	5.28655	0.00055	0.00835294	Up	L-arabinokinase-like
XM_020372833.1	LOC109809501	4.02653	4.77679	1.67e-15	5.13e-13	Up	late embryogenesis abundant protein Lea5
XM_020352183.1	LOC109792753	1.21711	4.13136	0.00441755	0.0423438	Up	late embryogenesis abundant protein Lea5-like
XM_020377240.1	LOC109813114	4.39411	1.53873	0.0028338	0.030444	Up	LEAF RUST 10 DISEASE-RESISTANCE LOCUS RECEPTOR-LIKE PROTEIN KINASE-like 1.1
XM_020355037.1	LOC109795507	2.19688	2.58777	0.00271358	0.029465	Up	leucine-rich repeat receptor-like serine/threonine-protein kinase BAM3
XM_020370997.1	LOC109808136	1.8301	3.6776	0.000132	0.0027243	Up	levodione reductase
XM_020349106.1	LOC109790021	1.92304	3.83351	6.15e-05	0.00147383	Up	lipase-like PAD4
XM_020371562.1	LOC109808524	3.45113	3.60692	1.08e-08	7.63e-07	Up	LOB domain-containing protein 37-like
XM_020374792.1	LOC109811141	2.91849	3.11205	5.05e-06	0.000183	Up	LOB domain-containing protein 38-like
XM_020363302.1	LOC109802089	1.16157	6.28109	0.000907	0.0124899	Up	lon protease 2-like
XM_020374332.1	LOC109810778	2.11455	4.12527	0.00134452	0.0171484	Up	low affinity sulfate transporter 3-like
XM_020380400.1	LOC109815636	1.14313	4.66968	0.00414929	0.0404378	Up	low affinity sulfate transporter 3-like
XM_020354618.1	LOC109795187	2.98915	2.6767	0.000318	0.00545674	Up	LRR receptor-like serine/threonine-protein kinase GSO1
XM_020350265.1	LOC109791013	1.04479	6.87161	0.00414194	0.0403831	Up	L-type lectin-domain containing receptor kinase VIII.2-like
XM_020364636.1	LOC109803181	1.89033	3.83971	5.46e-05	0.00132846	Up	MACPF domain-containing protein At1g14780
XM_020346334.1	LOC109787747	4.61854	4.53641	1.02e-16	3.72e-14	Up	magnesium/proton exchanger
XM_020356920.1	LOC109797032	7.53595	7.06608	4.33e-38	3.36e-34	Up	mannan endo-1,4-beta-mannosidase 1-like
XM_020376897.1	LOC109812838	1.74175	6.95593	3.78e-06	0.000143	Up	MDIS1-interacting receptor like kinase 2-like
XM_020380971.1	LOC109816102	1.62867	3.49242	0.00106261	0.0141654	Up	mechanosensitive ion channel protein 10-like
XM_020383133.1	LOC109817790	6.04041	2.42924	4.49e-07	2.18e-05	Up	mechanosensitive ion channel protein 10-like
XM_020352597.1	LOC109793128	4.32296	1.38457	0.0045939	0.0437105	Up	mediator of RNA polymerase II transcription subunit 15a-like
XM_020372089.1	LOC109808906	1.61522	3.20735	0.00285271	0.030602	Up	mediator of RNA polymerase II transcription subunit 6
XM_020364514.1	LOC109803054	2.41799	4.77616	6.53e-09	4.94e-07	Up	membrane-anchored ubiquitin-fold protein 2
XM_020376358.1	LOC109812407	2.28708	7.69957	5.06e-09	3.96e-07	Up	metal tolerance protein 11
XM_020376687.1	LOC109812672	2.19353	3.46564	3.2e-05	0.000846	Up	metal transporter Nramp6
XM_020347408.1	LOC109788634	1.5562	8.17522	7.77e-05	0.00178834	Up	metallothionein-like protein 1
XM_020382372.1	LOC109817157	1.13979	8.921	0.0022412	0.0253694	Up	metallothionein-like protein 2
XM_020350657.1	LOC109791362	1.79164	5.19762	1.65e-06	6.93e-05	Up	methylcrotonoyl-CoA carboxylase beta chain, mitochondrial
XM_020351029.1	LOC109791701	1.81637	5.19538	2.63e-06	0.000103	Up	methylcrotonoyl-CoA carboxylase subunit alpha
XM_020362896.1	LOC109801768	1.7402	5.18324	0.000177	0.00341896	Up	midasin
XM_020383819.1	LOC109818375	1.95552	4.15559	4.08e-05	0.00103973	Up	mitochondrial uncoupling protein 5-like
XM_020379335.1	LOC109814821	1.43923	7.46478	0.000114	0.00242674	Up	mitogen-activated protein kinase 15-like
XM_020381056.1	LOC109816164	1.65054	3.80737	0.000548	0.00834243	Up	mitogen-activated protein kinase kinase kinase 5-like
XM_020346207.1	LOC109787665	4.81664	5.21325	6.51e-22	5.01e-19	Up	MLO-like protein 12
XM_020369011.1	LOC109806565	2.12319	3.34456	0.000226	0.004168	Up	monofunctional riboflavin biosynthesis protein RIBA 3, chloroplastic
XM_020372511.1	LOC109809256	3.85584	4.06741	3.78e-12	6.2e-10	Up	monothiol glutaredoxin-S2
XM_020366063.1	LOC109804263	3.85099	2.85768	1.88e-06	7.76e-05	Up	monothiol glutaredoxin-S4-like
XM_020355304.1	LOC109795770	5.52659	1.98954	2.43e-05	0.000673	Up	monothiol glutaredoxin-S6-like
XM_020347031.1	LOC109788336	1.38312	7.16846	0.000131	0.00271287	Up	mpv17-like protein
XM_020383198.1	LOC109817851	1.4231	4.10027	0.00113889	0.0149512	Up	mRNA-capping enzyme-like
XM_020371909.1	LOC109808773	2.6691	2.65562	0.00054	0.00826058	Up	myb family transcription factor EFM-like
XM_020378892.1	LOC109814459	2.30359	3.74865	1.3e-05	0.000402	Up	myb family transcription factor EFM-like
XM_020346336.1	LOC109787767	2.73398	3.3719	1.6e-06	6.77e-05	Up	myb-related protein 306-like
XM_020348554.1	LOC109789574	1.3373	3.7795	0.00543441	0.0492542	Up	myosin heavy chain IB
XM_020372061.1	LOC109808890	1.12849	4.61271	0.00505601	0.0467737	Up	NAC domain-containing protein 43
XM_020359554.1	LOC109799065	5.34614	1.96405	8.97e-05	0.00200766	Up	NAC domain-containing protein 90-like
XM_020346830.1	LOC109788166	1.69539	7.10048	6.06e-06	0.000216	Up	NAD kinase 2, chloroplastic-like
XM_020378765.1	LOC109814356	2.25174	2.68118	0.00240329	0.0268207	Up	NAD(P)H-dependent 6'-deoxychalcone synthase
XM_020349804.1	LOC109790616	2.06024	2.85778	0.00168961	0.0203469	Up	NAD(P)H-dependent 6'-deoxychalcone synthase-like
XM_020383441.1	LOC109818045	1.04599	5.1673	0.00512912	0.0473154	Up	NADP-dependent malic enzyme
XM_020378188.1	LOC109813899	2.75711	2.64509	0.000331	0.00564441	Up	nematode resistance protein-like HSPRO2
XM_020356558.1	LOC109796771	1.23587	7.48327	0.000792	0.0111781	Up	NHL repeat-containing protein 2
XM_020358041.1	LOC109797885	3.15795	3.83733	6.36e-08	3.81e-06	Up	nicotianamine synthase
XM_020349774.1	LOC109790589	4.72479	1.62344	0.00118643	0.015488	Up	nicotianamine synthase-like
XM_020356438.1	LOC109796689	1.06062	5.86216	0.00283787	0.0304737	Up	NKAP family protein UM04995
XM_020367527.1	LOC109805449	1.07826	5.79866	0.00241288	0.026889	Up	nodulin homeobox
XM_020382038.1	LOC109816886	6.59725	2.67316	2.96e-08	1.84e-06	Up	non-specific lipid-transfer protein 1-like
XM_020357884.1	LOC109797755	1.03249	6.63123	0.00366966	0.0368104	Up	nuclear poly(A) polymerase 4
XM_020369324.1	LOC109806816	1.29783	3.66231	0.00544382	0.0493204	Up	nuclear pore complex protein NUP35
XM_020352807.1	LOC109793339	1.95227	2.8644	0.00311064	0.0326652	Up	nuclear-pore anchor-like
XM_020377571.1	LOC109813393	1.82024	4.86706	3.42e-05	0.000897	Up	nucleolar GTP-binding protein 1-like
XM_020349491.1	LOC109790357	1.16917	4.39214	0.00323613	0.0336044	Up	nucleolar protein 14
XM_020359285.1	LOC109798869	1.13898	4.63176	0.00273592	0.0296799	Up	nucleolin 2
XM_020380707.1	LOC109815890	1.20642	4.72132	0.00169864	0.0204378	Up	nudix hydrolase 16, mitochondrial-like
XM_020349647.1	LOC109790488	1.05378	5.67125	0.00318889	0.0332473	Up	nudix hydrolase 18, mitochondrial-like
XM_020378757.1	LOC109814349	1.11921	4.52112	0.00391638	0.0386529	Up	OBERON-like protein
XM_020377585.1	LOC109813402	3.14768	2.29307	0.000438	0.0070274	Up	O-glucosyltransferase rumi homolog
XM_020361336.1	LOC109800556	2.24096	3.79957	9.71e-06	0.000321	Up	osmotin-like protein OSM34
XM_020381693.1	LOC109816619	1.5718	5.11477	0.000177	0.00341896	Up	oxysterol-binding protein-related protein 3A-like
XM_020376426.1	LOC109812456	2.8487	2.32117	0.000734	0.0105045	Up	p21-activated protein kinase-interacting protein 1-like
XM_020358237.1	LOC109798040	1.72837	5.4086	1.83e-05	0.000533	Up	paladin
XM_020347642.1	LOC109788809	1.16303	4.44226	0.00394376	0.0388573	Up	patatin-like protein 6
XM_020346851.1	LOC109788179	2.28322	2.58002	0.00200638	0.0231863	Up	pathogenesis-related genes transcriptional activator PTI6-like
XM_020378444.1	LOC109814097	5.71457	1.93944	7.65e-05	0.00176612	Up	pathogenesis-related protein 1-like
XM_020384925.1	LOC109819254	1.58341	3.29278	0.00293263	0.0312751	Up	pectin acetylesterase 9-like
XM_020349550.1	LOC109790407	2.92705	3.1331	1.94e-05	0.00056	Up	pectinesterase/pectinesterase inhibitor PPE8B-like
XM_020348475.1	LOC109789506	1.42887	5.60121	0.000218	0.00405555	Up	pentatricopeptide repeat-containing protein
XM_020349713.1	LOC109790529	1.38264	3.73411	0.00305544	0.0323039	Up	pentatricopeptide repeat-containing protein
XM_020372977.1	LOC109809620	4.19902	1.38627	0.00541185	0.0491437	Up	pentatricopeptide repeat-containing protein At1g02370, mitochondrial-like
XM_020383996.1	LOC109818510	2.20329	2.76049	0.00106981	0.014245	Up	pentatricopeptide repeat-containing protein At2g40240, mitochondrial-like
XM_020379591.1	LOC109815006	1.42053	5.68968	0.00011	0.00237038	Up	pentatricopeptide repeat-containing protein At5g10690
XM_020377098.1	LOC109812997	1.32255	6.605	0.000211	0.00395219	Up	pentatricopeptide repeat-containing protein At5g25630-like
XM_020377225.1	LOC109813102	1.67137	3.49008	0.000794	0.0111953	Up	peptidyl-prolyl cis-trans isomerase FKBP16-1, chloroplastic-like
XM_020364462.1	LOC109803012	1.9833	2.87934	0.00301147	0.0319404	Up	peroxisome biogenesis protein 16
XM_020367259.1	LOC109805242	3.7381	3.01955	6.51e-07	3.03e-05	Up	phosphoenolpyruvate carboxylase kinase 1-like
XM_020367716.1	LOC109805576	1.26241	8.01892	0.000582	0.00873501	Up	phosphoenolpyruvate carboxylase, housekeeping isozyme
XM_020380976.1	LOC109816105	4.22442	5.12318	5.29e-19	2.68e-16	Up	phosphoinositide 3-kinase regulatory subunit 4-like
XM_020358706.1	LOC109798431	1.15657	5.60028	0.0019155	0.0223958	Up	phosphoinositide phosphatase SAC1
XM_020358850.1	LOC109798527	2.86556	2.86793	5.29e-05	0.00128973	Up	phospholipase A1-Igamma3, chloroplastic
XM_020368048.1	LOC109805825	1.08268	10.4316	0.00395966	0.0389975	Up	photosystem II 10 kDa polypeptide, chloroplastic
XM_020384451.1	LOC109818910	2.02946	8.98354	2.35e-07	1.26e-05	Up	photosystem II protein D1-like
XM_020358714.1	LOC109798434	2.53682	7.1997	4.13e-10	4.32e-08	Up	phototropin-1-like
XM_020380150.1	LOC109815426	1.20326	6.08063	0.00077	0.0109259	Up	PI-PLC X domain-containing protein At5g67130-like
XM_020364776.1	LOC109803271	1.6643	4.29643	0.000158	0.00312933	Up	plasma membrane ATPase 4-like
XM_020376970.1	LOC109812907	1.93692	5.65017	0.00474544	0.044642	Up	plasma membrane-associated cation-binding protein 1-like
XM_020383659.1	LOC109818229	1.0025	5.93175	0.00397964	0.0391501	Up	plastidic glucose transporter 4-like
XM_020362490.1	LOC109801427	1.44267	4.12688	0.00148877	0.0185813	Up	potassium transporter 6-like
XM_020364767.1	LOC109803266	1.18909	6.109	0.00073	0.0104602	Up	pre-mRNA-processing factor 39
XM_020370195.1	LOC109807630	2.12927	6.73118	1.14e-08	7.92e-07	Up	pre-mRNA-splicing factor ATP-dependent RNA helicase DEAH1-like
XM_020351826.1	LOC109792410	1.33731	5.01525	0.000298	0.00521517	Up	pre-rRNA-processing protein las1
XM_020377259.1	LOC109813130	2.47898	4.31147	2.69e-08	1.7e-06	Up	probable 28S rRNA (cytosine(4447)-C(5))-methyltransferase
XM_020347388.1	LOC109788616	4.21022	1.47001	0.0048776	0.0455564	Up	probable 2-oxoglutarate-dependent dioxygenase AOP1
XM_020380087.1	LOC109815375	4.14991	3.68242	2.18e-11	3.08e-09	Up	probable acyl-activating enzyme 2
XM_020355647.1	LOC109796042	2.08429	5.22366	2.14e-07	1.16e-05	Up	probable acyl-activating enzyme 5, peroxisomal
XM_020359953.1	LOC109799406	1.34778	5.91811	0.000132	0.00272705	Up	probable alpha,alpha-trehalose-phosphate synthase [UDP-forming] 7
XM_020360841.1	LOC109800132	1.27735	5.8313	0.000305	0.00532198	Up	probable alpha,alpha-trehalose-phosphate synthase [UDP-forming] 9
XM_020348615.1	LOC109789616	2.99496	6.95798	0.000298	0.00521173	Up	probable alpha-amylase 2
XM_020349546.1	LOC109790403	1.05624	7.25238	0.00308828	0.0325185	Up	probable alpha-mannosidase
XM_020373767.1	LOC109810335	4.3845	1.52953	0.00364504	0.0366264	Up	probable aminotransferase TAT2
XM_020377840.1	LOC109813616	1.74177	4.08662	6.39e-05	0.0015219	Up	probable BOI-related E3 ubiquitin-protein ligase 3
XM_020384400.1	LOC109818865	2.00971	3.20446	0.000673	0.00979572	Up	probable caffeoyl-CoA O-methyltransferase At4g26220
XM_020353338.1	LOC109793869	2.4712	3.54125	2.73e-06	0.000106	Up	probable calcium-binding protein CML29
XM_020362287.1	LOC109801262	5.31723	2.10212	0.000289	0.00507611	Up	probable calcium-binding protein CML31
XM_020357928.1	LOC109797792	2.08888	4.34121	1.46e-06	6.21e-05	Up	probable carboxylesterase 15
XM_020357675.1	LOC109797588	4.22688	1.45607	0.00541799	0.0491437	Up	probable carboxylesterase 6
XM_020351693.1	LOC109792298	2.66397	9.19893	2.38e-10	2.62e-08	Up	probable carotenoid cleavage dioxygenase 4
XM_020349609.1	LOC109790456	1.31652	6.05079	0.000175	0.00339312	Up	probable cinnamyl alcohol dehydrogenase 1
XM_020382655.1	LOC109817417	1.74907	3.37112	0.000854	0.0118865	Up	probable disease resistance protein At4g33300
XM_020356288.1	LOC109796592	1.67343	3.59179	0.00151974	0.0188768	Up	probable E3 ubiquitin-protein ligase HIP1
XM_020357924.1	LOC109797786	2.20705	4.16416	7.93e-07	3.61e-05	Up	probable esterase D14L
XM_020382115.1	LOC109816938	2.5972	2.7893	0.000355	0.00596524	Up	probable flavin-containing monooxygenase 1
XM_020356244.1	LOC109796575	1.34308	4.53008	0.00115706	0.0151471	Up	probable glutamate carboxypeptidase 2
XM_020350094.1	LOC109790845	1.7196	4.04307	0.000126	0.00263997	Up	probable glutathione S-transferase
XM_020371856.1	LOC109808739	5.0056	1.86186	0.000312	0.0053983	Up	probable glutathione S-transferase
XM_020376595.1	LOC109812602	1.22601	7.31148	0.000735	0.0105186	Up	probable GTP diphosphokinase RSH2, chloroplastic
XM_020346216.1	LOC109787673	3.46928	2.88542	1.15e-05	0.000365	Up	probable inorganic phosphate transporter 1-5
XM_020375145.1	LOC109811396	2.24582	6.50295	3.19e-08	1.98e-06	Up	probable leucine-rich repeat receptor-like protein kinase At5g49770
XM_020383679.1	LOC109818244	3.30515	2.05671	0.00322094	0.0334993	Up	probable leucine-rich repeat receptor-like serine/threonine-protein kinase At3g14840
XM_020350061.1	LOC109790821	2.4603	2.17148	0.00517814	0.0475605	Up	probable LRR receptor-like serine/threonine-protein kinase
XM_020351692.1	LOC109792297	2.77414	2.35565	0.000864	0.0120054	Up	probable LRR receptor-like serine/threonine-protein kinase
XM_020354693.1	LOC109795248	3.839	3.59047	1.64e-09	1.51e-07	Up	probable LRR receptor-like serine/threonine-protein kinase
XM_020367444.1	LOC109805389	4.44407	1.55553	0.00335527	0.0344577	Up	probable LRR receptor-like serine/threonine-protein kinase At1g05700
XM_020375827.1	LOC109811973	1.92127	6.34297	2.16e-07	1.17e-05	Up	probable LRR receptor-like serine/threonine-protein kinase At2g16250
XM_020376078.1	LOC109812179	2.19187	2.77352	0.00101698	0.0137458	Up	probable LRR receptor-like serine/threonine-protein kinase At4g36180
XM_020359388.1	LOC109798943	2.65697	6.99319	8.86e-12	1.35e-09	Up	probable magnesium transporter NIPA6
XM_020348310.1	LOC109789380	2.70177	4.36188	3.22e-09	2.68e-07	Up	probable membrane-associated kinase regulator 6
XM_020385063.1	LOC109819358	5.87927	2.38705	2.41e-06	9.56e-05	Up	probable methyltransferase PMT20
XM_020349205.1	LOC109790101	1.0362	5.45604	0.00452921	0.0432185	Up	probable methyltransferase PMT3
XM_020354617.1	LOC109795185	1.40245	4.9718	0.000669	0.00975119	Up	probable polyamine oxidase 2
XM_020349620.1	LOC109790464	2.91373	2.354	0.00129903	0.0166594	Up	probable polyamine oxidase 5
XM_020371007.1	LOC109808133	1.43748	4.94239	0.000145	0.00291234	Up	probable protein phosphatase 2C 15
XM_020380128.1	LOC109815407	1.38392	3.90637	0.00321182	0.0334414	Up	probable protein phosphatase 2C 63
XM_020366755.1	LOC109804865	1.42383	4.43915	0.000469	0.00739846	Up	probable protein phosphatase 2C 9
XM_020375893.1	LOC109812034	3.05651	2.50011	0.000192	0.00365648	Up	probable RNA 3'-terminal phosphate cyclase-like protein
XM_020359535.1	LOC109799050	2.14102	6.13233	1.28e-08	8.77e-07	Up	probable serine/threonine-protein kinase PBL9
XM_020379048.1	LOC109814588	2.86083	2.08056	0.00309938	0.0326058	Up	probable serine/threonine-protein kinase PIX13
XM_020381176.1	LOC109816247	1.89206	5.50248	8.98e-06	0.000301	Up	probable sucrose-phosphate synthase 2
XM_020376339.1	LOC109812390	1.21519	4.58526	0.00190967	0.0223389	Up	probable sulfate transporter 4.2
XM_020372271.1	LOC109809051	2.31776	4.2266	4.14e-07	2.05e-05	Up	probable transcription factor At5g61620
XM_020369057.1	LOC109806600	1.07428	5.23319	0.00295719	0.0314882	Up	probable transcription factor PosF21
XM_020349500.1	LOC109790334	1.91377	4.88617	3.28e-06	0.000125	Up	probable ubiquitin-conjugating enzyme E2 24
XM_020364763.1	LOC109803264	1.31974	6.06331	0.000531	0.00814114	Up	probable ubiquitin-conjugating enzyme E2 24
XM_020355538.1	LOC109795960	2.50075	4.06935	3.4e-05	0.000891	Up	probable WRKY transcription factor 30
XM_020379401.1	LOC109814884	4.29413	3.12866	3.53e-07	1.82e-05	Up	probable WRKY transcription factor 33
XM_020376674.1	LOC109812663	4.8806	4.09563	4.41e-14	1.06e-11	Up	probable WRKY transcription factor 40
XM_020362168.1	LOC109801162	3.88415	2.32615	0.000303	0.0052868	Up	probable WRKY transcription factor 41
XM_020349733.1	LOC109790547	1.92235	3.51696	0.000125	0.00261763	Up	probable WRKY transcription factor 57
XM_020381551.1	LOC109816508	3.29654	3.77617	1.81e-09	1.64e-07	Up	probable WRKY transcription factor 69
XM_020368115.1	LOC109805861	3.04818	7.7842	4.29e-08	2.6e-06	Up	probable xyloglucan endotransglucosylase/hydrolase protein 23
XM_020378150.1	LOC109813880	1.67204	5.23096	8.44e-06	0.000285	Up	proline transporter 1
XM_020348094.1	LOC109789189	1.87048	4.55366	2.22e-05	0.000626	Up	protease HtpX homolog
XM_020355376.1	LOC109795830	1.39194	5.9169	0.000121	0.0025499	Up	protein ACCUMULATION AND REPLICATION OF CHLOROPLASTS 3
XM_020368210.1	LOC109805921	3.8134	2.15109	0.000217	0.00404451	Up	protein ANTI-SILENCING 1-like
XM_020384398.1	LOC109818864	1.43033	4.29844	0.000454	0.00722141	Up	protein arginine N-methyltransferase 1.1
XM_020357394.1	LOC109797372	2.77822	5.09966	2.98e-11	4.13e-09	Up	protein BIG GRAIN 1-like E
XM_020383443.1	LOC109818047	1.1382	4.64929	0.00254228	0.0279699	Up	protein cereblon
XM_020356731.1	LOC109796888	1.22414	4.28784	0.00232543	0.0260641	Up	protein CHAPERONE-LIKE PROTEIN OF POR1, chloroplastic
XM_020382449.1	LOC109817232	3.19779	2.83588	1.08e-05	0.000348	Up	protein CNGC15a-like
XM_020361988.1	LOC109801024	1.81838	4.08787	6.13e-05	0.00147125	Up	protein cornichon homolog 4-like
XM_020377137.1	LOC109813027	1.39014	3.54883	0.00416353	0.0404919	Up	protein DETOXIFICATION 12-like
XM_020378613.1	LOC109814240	3.26642	2.38444	0.000357	0.00598108	Up	protein DETOXIFICATION 40-like
XM_020368159.1	LOC109805888	2.2793	5.9842	1.01e-08	7.28e-07	Up	protein DETOXIFICATION 42-like
XM_020363641.1	LOC109802323	1.50959	3.26616	0.00468781	0.0443455	Up	protein ELF4-LIKE 4-like
XM_020373980.1	LOC109810497	2.02744	3.81087	2.44e-05	0.000674	Up	protein ELF4-LIKE 4-like
XM_020382077.1	LOC109816920	1.5598	3.12421	0.0053887	0.0490115	Up	protein EMBRYO SAC DEVELOPMENT ARREST 3, chloroplastic-like
XM_020374704.1	LOC109811074	1.27386	5.91316	0.000531	0.00814114	Up	protein EXECUTER 2, chloroplastic
XM_020362322.1	LOC109801289	2.06088	2.72883	0.00372712	0.0372424	Up	protein FIZZY-RELATED 1-like
XM_020352124.1	LOC109792691	2.71645	3.05355	0.000313	0.00540379	Up	protein JINGUBANG
XM_020362309.1	LOC109801280	2.37815	2.51858	0.00213912	0.0243625	Up	protein JINGUBANG-like
XM_020368150.1	LOC109805881	1.25654	4.13717	0.00279261	0.0301324	Up	protein kinase and PP2C-like domain-containing protein
XM_020361116.1	LOC109800275	2.03309	9.39635	3.73e-07	1.9e-05	Up	protein LHY-like
XM_020366686.1	LOC109804822	1.25767	7.11976	0.000683	0.00990143	Up	protein LNK1-like
XM_020359674.1	LOC109799146	1.53674	8.18073	3.71e-05	0.000961	Up	protein LNK2-like
XM_020369209.1	LOC109806716	1.09418	8.08296	0.00365248	0.0366695	Up	protein LNK2-like
XM_020384436.1	LOC109818897	1.59757	4.91256	4.05e-05	0.00103469	Up	protein LNK3-like
XM_020347155.1	LOC109788431	4.76489	1.81418	0.000889	0.0122843	Up	protein LURP-one-related 15-like
XM_020368332.1	LOC109806006	1.25542	3.95585	0.00385623	0.0382211	Up	protein MAK16 homolog
XM_020367697.1	LOC109805564	1.1565	4.77924	0.00186066	0.0218644	Up	protein NLP8-like
XM_020363476.1	LOC109802218	1.08117	6.04292	0.00260379	0.0284718	Up	protein NRT1/ PTR FAMILY 3.1-like
XM_020366358.1	LOC109804512	3.37268	1.80194	0.00303787	0.0321327	Up	protein NRT1/ PTR FAMILY 4.3-like
XM_020380728.1	LOC109815913	2.41574	4.49498	7.29e-08	4.3e-06	Up	protein NRT1/ PTR FAMILY 5.6-like
XM_020353534.1	LOC109794072	1.13781	5.01596	0.0053047	0.0485347	Up	protein PAT1 homolog 1-like
XM_020372369.1	LOC109809135	2.21688	2.71609	0.00425072	0.0411168	Up	protein PGR
XM_020358538.1	LOC109798316	2.52365	2.32989	0.00335174	0.0344366	Up	protein PHLOEM PROTEIN 2-LIKE A1-like
XM_020382479.1	LOC109817261	2.20032	3.15369	0.000369	0.00613358	Up	protein PLASTID MOVEMENT IMPAIRED 2-like
XM_020378386.1	LOC109814051	1.9365	3.50248	0.000149	0.0029819	Up	protein RADIALIS-like 3
XM_020364434.1	LOC109802990	3.72107	2.18646	0.000308	0.00535462	Up	protein RADIALIS-like 4
XM_020381640.1	LOC109816571	1.74795	6.50903	1.18e-06	5.12e-05	Up	protein RETICULATA-RELATED 5, chloroplastic-like
XM_020365220.1	LOC109803586	1.03658	7.12252	0.00457493	0.0435656	Up	protein REVEILLE 7-like
XM_020356161.1	LOC109796487	2.1514	2.57313	0.0048912	0.0456447	Up	protein ROOT INITIATION DEFECTIVE 3
XM_020382279.1	LOC109817085	1.50879	3.36724	0.00476022	0.0447189	Up	protein root UVB sensitive 2, chloroplastic-like
XM_020379007.1	LOC109814550	1.94045	3.7594	5.07e-05	0.00125005	Up	protein SMG7L-like
XM_020381709.1	LOC109816631	1.46968	4.48805	0.000908	0.0124928	Up	protein SRC1-like
XM_020367244.1	LOC109805229	1.4364	4.02547	0.00264929	0.0289015	Up	protein SRG1-like
XM_020373764.1	LOC109810333	2.21153	3.64504	1.15e-05	0.000365	Up	protein SYM1-like
XM_020365347.1	LOC109803671	1.61112	4.89644	1.99e-05	0.000569	Up	protein TIFY 6B-like
XM_020377181.1	LOC109813067	1.40736	4.16383	0.00218002	0.0247558	Up	protein TORNADO 1
XM_020354423.1	LOC109795017	2.94378	2.98267	1.53e-05	0.000462	Up	protein translation factor SUI1 homolog
XM_020351920.1	LOC109792501	1.22745	6.06848	0.00121049	0.0157404	Up	protein trichome birefringence-like 19
XM_020380132.1	LOC109815411	1.58772	3.4417	0.00342077	0.0348713	Up	protein trichome birefringence-like 3
XM_020348295.1	LOC109789366	2.95504	2.18168	0.00134434	0.0171484	Up	protein trichome birefringence-like 34
XM_020353495.1	LOC109794024	1.87038	2.9763	0.00331493	0.0341941	Up	protein trichome birefringence-like 43
XM_020367515.1	LOC109805446	2.72758	2.42866	0.00105195	0.0140795	Up	protein TRM32
XM_020360996.1	LOC109800234	1.33413	4.90997	0.000379	0.00627214	Up	protein TWIN LOV 1
XM_020376265.1	LOC109812323	1.69644	3.31762	0.00140787	0.0177908	Up	protein WEAK CHLOROPLAST MOVEMENT UNDER BLUE LIGHT 1-like
XM_020384909.1	LOC109819248	2.30149	4.29379	2.31e-07	1.24e-05	Up	protein ZINC INDUCED FACILITATOR-LIKE 1
XM_020347144.1	LOC109788419	5.70227	2.35415	8.46e-06	0.000285	Up	proton pump-interactor BIP103-like
XM_020354873.1	LOC109795388	1.60614	4.27158	0.000159	0.00313721	Up	putative aminoacrylate hydrolase RutD
XM_020362175.1	LOC109801169	1.34355	4.05462	0.00171142	0.0205142	Up	putative disease resistance protein RGA1
XM_020375574.1	LOC109811750	1.69897	3.17464	0.00374567	0.0374117	Up	putative disease resistance RPP13-like protein 1
XM_020379118.1	LOC109814643	2.09289	3.36536	0.000602	0.0089953	Up	putative disease resistance RPP13-like protein 1
XM_020360745.1	LOC109800063	2.41097	5.86779	1.25e-08	8.56e-07	Up	putative esterase YitV
XM_020358721.1	LOC109798437	1.55376	3.88406	0.0021721	0.0246778	Up	putative glycerol-3-phosphate transporter 1
XM_020349559.1	LOC109790415	4.46624	1.6586	0.00505635	0.0467737	Up	putative invertase inhibitor
XM_020372492.1	LOC109809243	1.63923	5.57167	6.22e-06	0.00022	Up	putative leucine-rich repeat receptor-like protein kinase At2g19210
XM_020377513.1	LOC109813347	1.5124	4.31205	0.000306	0.00533078	Up	putative pentatricopeptide repeat-containing protein At5g65820
XM_020376936.1	LOC109812871	3.47158	1.92981	0.00134432	0.0171484	Up	putative receptor protein kinase ZmPK1
XM_020352557.1	LOC109793090	1.1485	4.31253	0.00434105	0.0418169	Up	putative RING-type E3 ubiquitin transferase C3H69
XM_020347439.1	LOC109788660	2.24949	4.69777	1.13e-07	6.46e-06	Up	putative sodium-coupled neutral amino acid transporter 10
XM_020369283.1	LOC109806786	4.35588	1.59649	0.00492821	0.0459165	Up	putative transcription factor bHLH041
XM_020369167.1	LOC109806694	4.51555	1.66759	0.00276195	0.0298511	Up	putative transporter arsB
XM_020362425.1	LOC109801370	2.71133	5.88356	1.05e-12	1.91e-10	Up	putative uncharacterized protein DDB_G0277255
XM_020368790.1	LOC109806392	1.44701	4.7337	0.00022	0.00407613	Up	putative zinc finger protein At1g68190
XM_020368293.1	LOC109805975	1.05035	5.09394	0.00469284	0.0443455	Up	R3H domain-containing protein 1-like
XM_020350069.1	LOC109790827	4.92377	3.97855	3.51e-15	9.98e-13	Up	rab3 GTPase-activating protein catalytic subunit-like
XM_020377684.1	LOC109813496	1.43877	3.64071	0.00307919	0.0324667	Up	ras-related protein Rab11A
XM_020348963.1	LOC109789909	3.69068	2.03784	0.000449	0.00716039	Up	receptor-like cytosolic serine/threonine-protein kinase RBK2
XM_020380160.1	LOC109815434	1.71653	6.18312	4.27e-06	0.000159	Up	receptor-like protein kinase FERONIA
XM_020356874.1	LOC109796995	1.43619	4.63564	0.000428	0.00690067	Up	receptor-like protein kinase HAIKU2
XM_020355163.1	LOC109795674	3.73106	3.38487	6.47e-09	4.93e-07	Up	receptor-like protein kinase HSL1
XM_020357490.1	LOC109797447	1.89719	4.64798	2.96e-06	0.000114	Up	receptor-like protein kinase HSL1
XM_020378344.1	LOC109814022	1.21403	7.43861	0.00178628	0.021215	Up	RHOMBOID-like protein 9, chloroplastic
XM_020351307.1	LOC109791940	2.7326	7.76302	2.04e-07	1.11e-05	Up	ribosome-binding factor PSRP1, chloroplastic
XM_020351830.1	LOC109792417	1.4931	13.4983	0.0001	0.00221128	Up	ribulose bisphosphate carboxylase/oxygenase activase, chloroplastic
XM_020366519.1	LOC109804665	3.79334	4.37433	3.23e-14	8.1e-12	Up	RING finger protein 141
XM_020371834.1	LOC109808721	1.50557	3.65549	0.00149601	0.0186617	Up	RING-H2 finger protein ATL66-like
XM_020357615.1	LOC109797550	2.03782	3.68962	6.7e-05	0.00158264	Up	RING-H2 finger protein ATL78
XM_020360005.1	LOC109799439	1.08623	4.66822	0.00439876	0.0422158	Up	RNA cytidine acetyltransferase 1
XM_020370379.1	LOC109807763	1.15584	5.68658	0.00107507	0.0142944	Up	RNA polymerase I-specific transcription initiation factor RRN3
XM_020369119.1	LOC109806649	1.59426	5.16743	4.91e-05	0.00121552	Up	RNA polymerase sigma factor sigE, chloroplastic/mitochondrial-like
XM_020370808.1	LOC109808009	1.13604	6.73378	0.00306231	0.0323472	Up	RNA polymerase sigma factor sigE, chloroplastic/mitochondrial-like
XM_020361156.1	LOC109800369	1.46908	5.53953	7.17e-05	0.00167322	Up	RNA-binding protein cabeza-like
XM_020365451.1	LOC109803775	1.29555	6.62137	0.000283	0.00499397	Up	root phototropism protein 2
XM_020365143.1	LOC109803526	2.94597	5.26869	1.26e-06	5.41e-05	Up	S-adenosylmethionine decarboxylase proenzyme-like
XM_020374327.1	LOC109810771	6.89349	3.07976	9.93e-10	9.49e-08	Up	salicylate carboxymethyltransferase-like
XM_020356902.1	LOC109797021	2.62408	3.91146	1.19e-07	6.76e-06	Up	scarecrow-like protein 1
XM_020378774.1	LOC109814362	1.53678	5.49922	3.74e-05	0.000969	Up	scarecrow-like protein 1
XM_020360011.1	LOC109799446	2.92684	2.20378	0.00146124	0.0182769	Up	senescence-specific cysteine protease SAG39-like
XM_020363884.1	LOC109802491	2.53547	6.64648	5.21e-10	5.32e-08	Up	serine carboxypeptidase 1-like
XM_020353099.1	LOC109793638	2.49048	2.9087	0.00170513	0.0204704	Up	serine carboxypeptidase-like 11
XM_020374652.1	LOC109811022	1.89389	3.60391	0.00431141	0.0416002	Up	serine carboxypeptidase-like 33
XM_020347276.1	LOC109788532	2.0355	4.83322	1.86e-07	1.02e-05	Up	serine carboxypeptidase-like 34
XM_020357917.1	LOC109797781	1.63916	5.72986	7e-06	0.000242	Up	serine/threonine-protein kinase ATG1t
XM_020380694.1	LOC109815876	2.18362	7.21437	1.03e-08	7.4e-07	Up	serine/threonine-protein kinase STN7, chloroplastic
XM_020362473.1	LOC109801414	1.78593	4.73547	1.31e-05	0.000404	Up	serine/threonine-protein kinase STY46
XM_020358377.1	LOC109798143	9.08857	4.78942	6.97e-28	1.35e-24	Up	serine/threonine-protein phosphatase 7 long form homolog
XM_020357167.1	LOC109797211	1.10702	4.86769	0.00302448	0.0320348	Up	serine/threonine-protein phosphatase PP1
XM_020349284.1	LOC109790167	1.71212	3.45918	0.00498294	0.0462231	Up	siroheme synthase
XM_020368991.1	LOC109806548	1.43392	3.96072	0.00175872	0.0209277	Up	small RNA degrading nuclease 3-like
XM_020378255.1	LOC109813952	1.01489	5.76556	0.00387222	0.0383144	Up	SNF1-related protein kinase regulatory subunit beta-1
XM_020356455.1	LOC109796700	2.56296	5.28711	1.66e-10	1.87e-08	Up	SNF1-related protein kinase regulatory subunit gamma-1-like
XM_020372777.1	LOC109809454	2.10564	3.80024	1.24e-05	0.000389	Up	SNF1-related protein kinase regulatory subunit gamma-1-like
XM_020348153.1	LOC109789245	2.13451	5.39527	2.04e-06	8.28e-05	Up	sorbitol dehydrogenase
XM_020365099.1	LOC109803496	3.48561	1.79426	0.0035017	0.0355243	Up	soyasaponin III rhamnosyltransferase-like
XM_020364569.1	LOC109803119	1.16676	8.43998	0.00221034	0.0250512	Up	starch synthase 3, chloroplastic/amyloplastic-like
XM_020351272.1	LOC109791906	2.53673	4.33749	1.96e-08	1.29e-06	Up	stress enhanced protein 2
XM_020355595.1	LOC109796000	2.15318	6.50398	4.87e-09	3.86e-07	Up	subtilisin-like protease SBT1.7
XM_020376127.1	LOC109812209	1.0587	6.09381	0.00337858	0.0346513	Up	sucrose synthase 2
XM_020357487.1	LOC109797445	3.4836	2.09195	0.00107598	0.0142944	Up	sugar transport protein 10-like
XM_020365398.1	LOC109803713	2.66631	3.06135	1.99e-05	0.000569	Up	sugar transport protein 14-like
XM_020372329.1	LOC109809101	5.3805	1.86699	8.18e-05	0.00186103	Up	sugar transporter ERD6-like 16
XM_020374320.1	LOC109810764	1.42942	4.55774	0.000717	0.0102796	Up	sulfate transporter 1.3-like
XM_020359338.1	LOC109798902	4.68966	3.91876	1.44e-12	2.57e-10	Up	sulfate transporter 2.1-like
XM_020356458.1	LOC109796702	1.31712	3.73142	0.00448856	0.0429538	Up	SWI/SNF complex component SNF12 homolog
XM_020353604.1	LOC109794128	1.76769	7.06618	2.67e-06	0.000104	Up	temperature-induced lipocalin-1
XM_020357451.1	LOC109797420	1.43267	3.63018	0.00257703	0.0282455	Up	tetratricopeptide repeat protein 27
XM_020348068.1	LOC109789172	1.31034	4.14649	0.00371489	0.0371362	Up	thaumatin-like protein 1
XM_020383285.1	LOC109817933	1.61997	4.47048	7.42e-05	0.00172055	Up	thermospermine synthase ACAULIS5
XM_020364364.1	LOC109802935	1.27592	6.22606	0.000369	0.00613358	Up	thioredoxin-like 1-1, chloroplastic
XM_020357862.1	LOC109797738	1.88198	6.22088	2.22e-07	1.2e-05	Up	thioredoxin-like protein AAED1, chloroplastic
XM_020378404.1	LOC109814068	1.75327	4.50565	1.73e-05	0.00051	Up	thioredoxin-like protein CXXS1
XM_020361074.1	LOC109800289	1.69266	7.81759	1.05e-05	0.00034	Up	thiosulfate sulfurtransferase 16, chloroplastic-like
XM_020370919.1	LOC109808088	2.64646	6.77555	4.96e-11	6.53e-09	Up	threonine synthase, chloroplastic-like
XM_020366883.1	LOC109804956	3.28449	2.27246	0.000262	0.00468295	Up	TMV resistance protein N-like
XM_020370592.1	LOC109807892	4.22688	1.45607	0.00541799	0.0491437	Up	TMV resistance protein N-like
XM_020374345.1	LOC109810791	1.5193	3.91967	0.00110084	0.0145499	Up	TPR repeat-containing thioredoxin TTL1-like
XM_020373890.1	LOC109810423	1.69893	7.75864	6.52e-06	0.000229	Up	transcription activator GLK1
XM_020378434.1	LOC109814088	2.24804	4.29949	3.96e-07	1.98e-05	Up	transcription factor bHLH112-like
XM_020382864.1	LOC109817584	1.19573	5.26977	0.00153614	0.0190298	Up	transcription factor bHLH121-like
XM_020346655.1	LOC109788023	2.31157	3.39612	5.06e-05	0.00124783	Up	transcription factor bHLH128
XM_020377920.1	LOC109813687	1.34979	4.469	0.00092	0.012624	Up	transcription factor bHLH137-like
XM_020375928.1	LOC109812057	2.19833	5.25882	8.81e-09	6.39e-07	Up	transcription factor bHLH155-like
XM_020383551.1	LOC109818148	5.62252	3.66559	5.2e-11	6.81e-09	Up	transcription factor bHLH18-like
XM_020374026.1	LOC109810542	3.57567	2.01262	0.00156838	0.0192685	Up	transcription factor bHLH19-like
XM_020377599.1	LOC109813416	2.21949	3.9328	1.96e-06	8.02e-05	Up	transcription factor MYB1R1-like
XM_020368908.1	LOC109806485	3.65013	3.62843	2.61e-09	2.23e-07	Up	transcription factor MYB48-like
XM_020364844.1	LOC109803196	1.26811	4.6554	0.0019203	0.0224159	Up	transcription factor SRM1-like
XM_020349683.1	LOC109790513	1.53944	6.02033	1.92e-05	0.000553	Up	transcription factor TCP13-like
XM_020363487.1	LOC109802224	1.56382	4.8002	4.42e-05	0.00111535	Up	transcription factor TGA2.2-like
XM_020361256.1	LOC109800446	1.64956	4.30737	0.000598	0.00894358	Up	transcription factor TGA4-like
XM_020347297.1	LOC109788550	1.76465	6.45266	1.09e-06	4.81e-05	Up	transcription factor UNE10
XM_020384714.1	LOC109819109	1.66343	3.13991	0.00400903	0.039384	Up	translationally-controlled tumor protein homolog
XM_020358740.1	LOC109798443	1.43112	5.2141	0.000397	0.00652748	Up	tricalbin-3
XM_020381932.1	LOC109816806	2.60428	3.26549	7.74e-06	0.000264	Up	triose phosphate/phosphate translocator, non-green plastid, chloroplastic-like
XM_020377699.1	LOC109813507	1.54659	3.87827	0.00061	0.00910487	Up	tRNA (cytosine(34)-C(5))-methyltransferase-like
XM_020351015.1	LOC109791691	2.22881	2.38254	0.00455171	0.0433799	Up	tRNA:m(4)X modification enzyme TRM13 homolog
XM_020348204.1	LOC109789291	1.40053	6.22078	0.000959	0.0130856	Up	two-component response regulator-like APRR9
XM_020372635.1	LOC109809354	1.15468	4.22853	0.00534104	0.0486752	Up	type I inositol polyphosphate 5-phosphatase 2-like
XM_020360707.1	LOC109800030	1.211	7.04759	0.000766	0.0108812	Up	U1 small nuclear ribonucleoprotein 70 kDa-like
XM_020367257.1	LOC109805240	1.3453	3.59828	0.00475799	0.0447189	Up	ubiquinol oxidase 2, mitochondrial
XM_020348552.1	LOC109789573	2.63018	3.68738	2e-06	8.14e-05	Up	ubiquitin-conjugating enzyme E2 10-like
XM_020361123.1	LOC109800331	3.60003	2.81591	9.91e-05	0.0021909	Up	U-box domain-containing protein 21-like
XM_020361541.1	LOC109800625	1.89034	2.96753	0.00371342	0.0371362	Up	U-box domain-containing protein 33-like
XM_020384733.1	LOC109819126	2.10577	2.59365	0.00392364	0.0386918	Up	UDP-glycosyltransferase 74G1-like
XM_020384504.1	LOC109818949	1.42757	6.25885	0.000133	0.00272777	Up	UDP-glycosyltransferase 83A1-like
XM_020384505.1	LOC109818950	2.15673	5.27092	7.01e-08	4.14e-06	Up	UDP-glycosyltransferase 83A1-like
XM_020373701.1	LOC109810279	1.53726	7.42027	8.89e-05	0.00199103	Up	uncharacterized aarF domain-containing protein kinase At1g79600, chloroplastic-like
XM_020381001.1	LOC109816109	1.26059	6.55471	0.000453	0.00721975	Up	uncharacterized aarF domain-containing protein kinase At4g31390, chloroplastic
XM_020378169.1	LOC109813888	3.85348	2.36775	0.000324	0.0055472	Up	uncharacterized acetyltransferase At3g50280
XM_020347237.1	LOC109788500	1.16721	5.96083	0.00268545	0.0292413	Up	uncharacterized calcium-binding protein
XM_020346448.1	LOC109787864	1.43716	3.51303	0.00296288	0.0315256	Up	uncharacterized LOC109787864
XM_020346617.1	LOC109788004	1.32535	4.72758	0.00174225	0.0207556	Up	uncharacterized LOC109788004
XM_020347038.1	LOC109788343	1.70279	5.48286	8.24e-06	0.000279	Up	uncharacterized LOC109788343
XM_020347211.1	LOC109788479	1.59059	3.14475	0.00439734	0.0422158	Up	uncharacterized LOC109788479
XM_020348078.1	LOC109789179	2.52157	4.7002	4.19e-07	2.07e-05	Up	uncharacterized LOC109789179
XM_020348333.1	LOC109789398	1.36276	5.93499	0.000547	0.00833433	Up	uncharacterized LOC109789398
XM_020348654.1	LOC109789644	1.17003	5.06056	0.00242732	0.0270112	Up	uncharacterized LOC109789644
XM_020349187.1	LOC109790086	2.33063	8.23447	1.78e-09	1.62e-07	Up	uncharacterized LOC109790086
XM_020349216.1	LOC109790113	1.62067	4.00729	0.000526	0.00809616	Up	uncharacterized LOC109790113
XM_020350093.1	LOC109790844	1.08808	7.2599	0.00276524	0.0298728	Up	uncharacterized LOC109790844
XM_020350584.1	LOC109791301	2.29071	3.15253	0.000144	0.00288974	Up	uncharacterized LOC109791301
XM_020351084.1	LOC109791740	3.79558	3.56792	1.39e-06	5.92e-05	Up	uncharacterized LOC109791740
XM_020351206.1	LOC109791855	3.4158	1.91992	0.00179539	0.0212684	Up	uncharacterized LOC109791855
XM_020351623.1	LOC109792230	4.71604	2.82695	1.47e-07	8.19e-06	Up	uncharacterized LOC109792230
XM_020351706.1	LOC109792310	1.49621	3.72807	0.00156879	0.0192685	Up	uncharacterized LOC109792310
XM_020351766.1	LOC109792359	3.08373	7.08098	4.36e-11	5.77e-09	Up	uncharacterized LOC109792359
XM_020351844.1	LOC109792432	4.36262	1.46832	0.00327083	0.0339042	Up	uncharacterized LOC109792432
XM_020351925.1	LOC109792505	2.55041	4.69776	7.02e-10	6.93e-08	Up	uncharacterized LOC109792505
XM_020352037.1	LOC109792619	1.87884	3.53541	0.000184	0.00353542	Up	uncharacterized LOC109792619
XM_020352050.1	LOC109792631	5.18743	1.954	0.000208	0.00392121	Up	uncharacterized LOC109792631
XM_020352834.1	LOC109793373	6.16684	2.49606	4.21e-07	2.07e-05	Up	uncharacterized LOC109793373
XM_020352892.1	LOC109793421	1.28094	4.58367	0.00170234	0.0204653	Up	uncharacterized LOC109793421
XM_020352951.1	LOC109793478	2.49086	6.24607	1.85e-10	2.07e-08	Up	uncharacterized LOC109793478
XM_020353199.1	LOC109793731	4.63346	1.66145	0.00248518	0.0275629	Up	uncharacterized LOC109793731
XM_020353421.1	LOC109793947	1.76367	2.98001	0.00412594	0.0402607	Up	uncharacterized LOC109793947
XM_020353474.1	LOC109794000	5.27373	2.03618	6.92e-05	0.0016246	Up	uncharacterized LOC109794000
XM_020353954.1	LOC109794510	5.31478	1.87302	8.26e-05	0.00187587	Up	uncharacterized LOC109794510
XM_020354346.1	LOC109794920	7.56103	3.37036	2.88e-14	7.31e-12	Up	uncharacterized LOC109794920
XM_020354510.1	LOC109795094	1.59356	4.23318	0.000152	0.00303433	Up	uncharacterized LOC109795094
XM_020354650.1	LOC109795210	1.4028	3.66831	0.00253693	0.0279608	Up	uncharacterized LOC109795210
XM_020354972.1	LOC109795458	3.60089	2.29293	0.001184	0.015465	Up	uncharacterized LOC109795458
XM_020355080.1	LOC109795543	2.88083	4.10527	5.81e-09	4.51e-07	Up	uncharacterized LOC109795543
XM_020355905.1	LOC109796223	1.24294	3.96228	0.00464175	0.0440758	Up	uncharacterized LOC109796223
XM_020356479.1	LOC109796719	1.00516	6.99487	0.00469679	0.0443455	Up	uncharacterized LOC109796719
XM_020357128.1	LOC109797180	1.69105	4.57888	2.03e-05	0.00058	Up	uncharacterized LOC109797180
XM_020357510.1	LOC109797462	2.05938	5.41877	3.51e-07	1.81e-05	Up	uncharacterized LOC109797462
XM_020357645.1	LOC109797570	2.02415	2.79585	0.00216048	0.0245698	Up	uncharacterized LOC109797570
XM_020357961.1	LOC109797818	1.48564	5.80219	0.00141371	0.0178452	Up	uncharacterized LOC109797818
XM_020358149.1	LOC109797966	1.64601	6.45338	3.85e-06	0.000145	Up	uncharacterized LOC109797966
XM_020358370.1	LOC109798113	1.54529	4.34086	0.000357	0.0059807	Up	uncharacterized LOC109798113
XM_020358398.1	LOC109798157	2.9151	2.62966	0.001031	0.0138844	Up	uncharacterized LOC109798157
XM_020358744.1	LOC109798445	2.44196	2.30396	0.00318266	0.0331971	Up	uncharacterized LOC109798445
XM_020359134.1	LOC109798747	2.23807	2.55299	0.00340874	0.0347922	Up	uncharacterized LOC109798747
XM_020359337.1	LOC109798904	1.79604	3.8241	0.00016	0.00315411	Up	uncharacterized LOC109798904
XM_020359433.1	LOC109798974	1.18966	5.31908	0.00106198	0.014165	Up	uncharacterized LOC109798974
XM_020360221.1	LOC109799625	1.50794	4.12196	0.000534	0.00818131	Up	uncharacterized LOC109799625
XM_020360993.1	LOC109800233	1.3761	4.35338	0.000748	0.0106617	Up	uncharacterized LOC109800233
XM_020361361.1	LOC109800583	1.08043	8.16443	0.00281128	0.0302579	Up	uncharacterized LOC109800583
XM_020361879.1	LOC109800942	4.58151	1.46029	0.0027448	0.0297209	Up	uncharacterized LOC109800942
XM_020362176.1	LOC109801170	1.1616	7.43409	0.00165287	0.0200488	Up	uncharacterized LOC109801170
XM_020362971.1	LOC109801836	3.08765	2.70216	0.000693	0.0100037	Up	uncharacterized LOC109801836
XM_020363313.1	LOC109802100	1.0723	5.83468	0.00295802	0.0314882	Up	uncharacterized LOC109802100
XM_020363688.1	LOC109802353	2.73419	3.8417	0.000369	0.00613358	Up	uncharacterized LOC109802353
XM_020364480.1	LOC109803026	4.39411	1.53873	0.0028338	0.030444	Up	uncharacterized LOC109803026
XM_020364944.1	LOC109803395	1.30943	4.94858	0.000533	0.00816461	Up	uncharacterized LOC109803395
XM_020365814.1	LOC109804058	1.5367	5.23676	4.67e-05	0.00116438	Up	uncharacterized LOC109804058
XM_020366036.1	LOC109804243	4.49535	4.00746	5.31e-14	1.23e-11	Up	uncharacterized LOC109804243
XM_020366395.1	LOC109804542	1.41445	5.14024	0.00013	0.0027017	Up	uncharacterized LOC109804542
XM_020366454.1	LOC109804601	5.26942	1.92328	7.88e-05	0.00180659	Up	uncharacterized LOC109804601
XM_020368347.1	LOC109806017	2.40261	3.50578	1.03e-05	0.000335	Up	uncharacterized LOC109806017
XM_020368411.1	LOC109806063	2.57394	4.53508	6.5e-09	4.93e-07	Up	uncharacterized LOC109806063
XM_020370065.1	LOC109807525	1.18853	5.38656	0.00192721	0.022454	Up	uncharacterized LOC109807525
XM_020370331.1	LOC109807734	1.88461	2.72133	0.00547204	0.0495375	Up	uncharacterized LOC109807734
XM_020371019.1	LOC109808149	1.34132	4.64805	0.0010023	0.0135593	Up	uncharacterized LOC109808149
XM_020371058.1	LOC109808176	1.77985	5.73502	3.98e-06	0.000149	Up	uncharacterized LOC109808176
XM_020371631.1	LOC109808579	1.2936	5.12704	0.00139069	0.0176118	Up	uncharacterized LOC109808579
XM_020371727.1	LOC109808651	1.1673	5.22356	0.00493698	0.0459326	Up	uncharacterized LOC109808651
XM_020371817.1	LOC109808704	2.58726	3.01924	6.68e-05	0.0015785	Up	uncharacterized LOC109808704
XM_020372357.1	LOC109809125	2.91815	2.13429	0.00240674	0.0268462	Up	uncharacterized LOC109809125
XM_020372991.1	LOC109809627	1.35851	4.42593	0.0010491	0.0140533	Up	uncharacterized LOC109809627
XM_020373005.1	LOC109809640	1.14005	4.79003	0.00211819	0.0241833	Up	uncharacterized LOC109809640
XM_020373174.1	LOC109809778	1.89265	5.91603	1.99e-06	8.13e-05	Up	uncharacterized LOC109809778
XM_020373234.1	LOC109809833	1.94184	4.64882	2.01e-06	8.16e-05	Up	uncharacterized LOC109809833
XM_020373353.1	LOC109809925	1.37911	4.70913	0.000564	0.00850943	Up	uncharacterized LOC109809925
XM_020374281.1	LOC109810736	1.98407	3.84876	2.19e-05	0.000617	Up	uncharacterized LOC109810736
XM_020374527.1	LOC109810920	1.14148	5.65065	0.00140223	0.0177387	Up	uncharacterized LOC109810920
XM_020374999.1	LOC109811301	1.34594	6.57592	0.000761	0.0108207	Up	uncharacterized LOC109811301
XM_020375854.1	LOC109811997	2.22378	5.85144	7.4e-08	4.36e-06	Up	uncharacterized LOC109811997
XM_020376388.1	LOC109812427	1.19716	4.56788	0.00211009	0.0241262	Up	uncharacterized LOC109812427
XM_020377468.1	LOC109813299	6.27386	2.57553	4.76e-08	2.87e-06	Up	uncharacterized LOC109813299
XM_020377672.1	LOC109813480	2.56654	4.14303	3.71e-08	2.28e-06	Up	uncharacterized LOC109813480
XM_020377683.1	LOC109813495	5.07047	1.9004	0.000558	0.00844198	Up	uncharacterized LOC109813495
XM_020377893.1	LOC109813665	1.73121	3.34513	0.00141652	0.0178517	Up	uncharacterized LOC109813665
XM_020378151.1	LOC109813881	1.44492	5.57078	5.17e-05	0.0012703	Up	uncharacterized LOC109813881
XM_020378398.1	LOC109814062	1.39728	3.88026	0.00187571	0.0220079	Up	uncharacterized LOC109814062
XM_020378558.1	LOC109814185	6.12092	4.03306	4.83e-17	1.85e-14	Up	uncharacterized LOC109814185
XM_020379908.1	LOC109815251	1.48273	5.55472	0.000169	0.00329731	Up	uncharacterized LOC109815251
XM_020379941.1	LOC109815274	2.37959	5.2078	1.89e-09	1.69e-07	Up	uncharacterized LOC109815274
XM_020380541.1	LOC109815744	2.05083	3.70657	6.95e-05	0.00162984	Up	uncharacterized LOC109815744
XM_020380724.1	LOC109815905	1.92206	5.45422	3.43e-06	0.000131	Up	uncharacterized LOC109815905
XM_020380979.1	LOC109816107	3.95899	3.96761	1.56e-12	2.74e-10	Up	uncharacterized LOC109816107
XM_020381004.1	LOC109816125	4.48441	1.45734	0.00326351	0.0338435	Up	uncharacterized LOC109816125
XM_020381274.1	LOC109816321	1.37351	3.71229	0.00313351	0.032861	Up	uncharacterized LOC109816321
XM_020381406.1	LOC109816398	5.2555	1.74206	0.000345	0.00583126	Up	uncharacterized LOC109816398
XM_020382075.1	LOC109816917	5.47886	2.19834	0.000105	0.00228475	Up	uncharacterized LOC109816917
XM_020382156.1	LOC109816972	1.30681	5.76611	0.000531	0.00814114	Up	uncharacterized LOC109816972
XM_020382682.1	LOC109817414	2.8324	2.03882	0.00402757	0.0394993	Up	uncharacterized LOC109817414
XM_020382894.1	LOC109817593	1.16091	5.90897	0.00181619	0.0214609	Up	uncharacterized LOC109817593
XM_020383141.1	LOC109817798	1.60223	3.61946	0.00105738	0.0141366	Up	uncharacterized LOC109817798
XM_020383504.1	LOC109818102	2.43472	2.25522	0.00385449	0.0382202	Up	uncharacterized LOC109818102
XM_020383945.1	LOC109818467	2.81064	2.70712	0.00107099	0.0142525	Up	uncharacterized LOC109818467
XM_020384643.1	LOC109819056	1.58077	4.71946	4.66e-05	0.00116273	Up	uncharacterized LOC109819056
XM_020384689.1	LOC109819096	2.18462	4.07525	5.19e-05	0.0012718	Up	uncharacterized LOC109819096
XM_020384718.1	LOC109819114	2.02036	4.40645	5.95e-05	0.00143199	Up	uncharacterized LOC109819114
XM_020384813.1	LOC109819181	1.63153	3.59125	0.000845	0.0117839	Up	uncharacterized LOC109819181
XM_020385036.1	LOC109819329	2.61126	2.73574	0.000219	0.00406504	Up	uncharacterized LOC109819329
XM_020364199.1	LOC109802805	3.01541	2.40895	0.00165955	0.0200888	Up	uncharacterized mitochondrial protein AtMg00810-like
XM_020383354.1	LOC109817985	1.32349	8.67133	0.000343	0.0058081	Up	uncharacterized oxidoreductase At1g06690, chloroplastic
XM_020368602.1	LOC109806228	1.6429	3.93355	0.000309	0.00536272	Up	uncharacterized oxidoreductase At4g09670-like
XM_020355678.1	LOC109796059	3.41626	4.54838	2.93e-10	3.17e-08	Up	uncharacterized protein At1g01500-like
XM_020373070.1	LOC109809694	1.42376	3.75765	0.00196749	0.0228546	Up	uncharacterized protein At1g04910
XM_020366228.1	LOC109804410	1.11232	5.26285	0.00281406	0.0302738	Up	uncharacterized protein At1g10890
XM_020350365.1	LOC109791108	1.66196	6.06008	3.61e-06	0.000137	Up	uncharacterized protein At2g37660, chloroplastic
XM_020382314.1	LOC109817119	1.12974	5.6168	0.00340794	0.0347922	Up	uncharacterized protein At3g27210-like
XM_020375404.1	LOC109811619	2.1568	4.49469	3.81e-07	1.92e-05	Up	uncharacterized protein At4g22758-like
XM_020357784.1	LOC109797676	1.08116	6.28744	0.00274115	0.0297067	Up	uncharacterized protein ycf45
XM_020372234.1	LOC109809015	1.47518	4.29005	0.00124723	0.0161233	Up	UPF0548 protein At2g17695
XM_020366712.1	LOC109804836	1.44775	4.66742	0.000675	0.00982305	Up	uridine kinase-like protein 4
XM_020360143.1	LOC109799562	1.04216	6.54934	0.00363846	0.0365761	Up	UV-B-induced protein At3g17800, chloroplastic-like
XM_020367408.1	LOC109805359	1.70831	6.13785	1.48e-05	0.000448	Up	UV-B-induced protein At3g17800, chloroplastic-like
XM_020363782.1	LOC109802416	1.15753	4.89788	0.00249417	0.0276363	Up	vacuolar protein 8
XM_020354880.1	LOC109795392	1.05132	5.36092	0.00439276	0.0421929	Up	vacuolar protein sorting-associated protein 29
XM_020370788.1	LOC109808005	2.12411	3.25605	0.000409	0.00669816	Up	vacuolar-processing enzyme
XM_020354563.1	LOC109795139	1.15232	5.21029	0.00170295	0.0204653	Up	VAN3-binding protein-like
XM_020361880.1	LOC109800943	2.44578	2.47805	0.00386651	0.0382742	Up	VAN3-binding protein-like
XM_020359683.1	LOC109799154	1.32965	4.29518	0.00136868	0.0173994	Up	vesicle-associated membrane protein 714
XM_020366191.1	LOC109804376	4.22688	1.45607	0.00541799	0.0491437	Up	VQ motif-containing protein 4-like
XM_020351282.1	LOC109791921	1.93256	4.28961	3.91e-05	0.00100549	Up	WAT1-related protein
XM_020376549.1	LOC109812559	1.60972	5.5111	1.21e-05	0.000381	Up	WAT1-related protein At3g28050-like
XM_020376572.1	LOC109812579	4.20192	2.4228	1.2e-05	0.000379	Up	WAT1-related protein At3g28050-like
XM_020356970.1	LOC109797066	3.21768	2.78072	7.92e-05	0.00181484	Up	WAT1-related protein At4g08290-like
XM_020375749.1	LOC109811899	1.52828	4.35574	0.00104084	0.0139709	Up	WAT1-related protein At4g28040-like
XM_020370831.1	LOC109808028	1.59047	3.5779	0.00103393	0.0139102	Up	WD repeat-containing protein 43-like
XM_020371146.1	LOC109808242	1.75361	3.42251	0.000813	0.0114232	Up	WD repeat-containing protein 75
XM_020357050.1	LOC109797127	6.12796	5.74492	2.34e-30	6.81e-27	Up	wound-induced protein
XM_020381099.1	LOC109816198	3.60497	2.08116	0.000651	0.00955741	Up	wound-induced protein 1-like
XM_020356797.1	LOC109796932	1.88391	2.72584	0.00531281	0.0485369	Up	WRKY transcription factor WRKY24-like
XM_020374599.1	LOC109810982	2.05956	3.73646	0.000189	0.00361315	Up	WRKY transcription factor WRKY51-like
XM_020369161.1	LOC109806687	1.64598	4.61831	4.34e-05	0.00109914	Up	xanthine dehydrogenase 1-like
XM_020362837.1	LOC109801722	2.35235	2.80964	0.000988	0.0133991	Up	xyloglucan endotransglucosylase/hydrolase protein 2-like
XM_020382590.1	LOC109817357	1.043	8.33481	0.00438001	0.0421258	Up	zeaxanthin epoxidase, chloroplastic-like
XM_020356637.1	LOC109796823	1.46207	5.46932	6.75e-05	0.00158891	Up	zinc finger A20 and AN1 domain-containing stress-associated protein 4-like
XM_020347984.1	LOC109789110	2.02904	3.76599	3.33e-05	0.000878	Up	zinc finger CCCH domain-containing protein 18-like
XM_020350965.1	LOC109791648	2.20368	6.02654	6.21e-09	4.75e-07	Up	zinc finger CCCH domain-containing protein 18-like
XM_020360363.1	LOC109799741	2.97923	3.99098	1.54e-08	1.04e-06	Up	zinc finger CCCH domain-containing protein 20-like
XM_020379267.1	LOC109814755	1.63578	7.35474	6.26e-05	0.00149813	Up	zinc finger CCCH domain-containing protein 29
XM_020355284.1	LOC109795749	2.8247	5.23702	8.37e-11	1.01e-08	Up	zinc finger protein CONSTANS-LIKE 2
XM_020368738.1	LOC109806365	1.54653	4.35272	0.000259	0.00464154	Up	zinc finger protein HD1-like
XM_020382978.1	LOC109817656	1.99865	3.31231	0.000557	0.00842846	Up	zinc finger protein ZAT10-like
XM_020347685.1	LOC109788848	1.68789	7.37646	5.9e-06	0.000211	Up	zinc transporter 2
XM_020353541.1	LOC109794081	4.62154	1.54459	0.0015699	0.0192685	Up	zinc transporter 8-like
XM_020379064.1	LOC109814602	-1.24684	6.57678	0.000593271	0.00888458	Down	1,4-alpha-glucan-branching enzyme 1, chloroplastic/amyloplastic-like
XM_020372243.1	LOC109809023	-3.3205	2.14691	0.00224276	0.0253694	Down	14 kDa proline-rich protein DC2.15-like
XM_020384054.1	LOC109818553	-2.29098	3.17623	0.000829038	0.0116026	Down	15.7 kDa heat shock protein, peroxisomal
XM_020350632.1	LOC109791344	-2.37892	4.2288	3.87e-07	1.95e-05	Down	17.5 kDa class I heat shock protein-like
XM_020351169.1	LOC109791820	-5.24752	2.21014	0.000520114	0.00804126	Down	17.9 kDa class II heat shock protein
XM_020348133.1	LOC109789227	-1.33739	4.8219	0.000455911	0.00724668	Down	187-kDa microtubule-associated protein AIR9
XM_020371943.1	LOC109808800	-2.2351	5.21784	0.000105213	0.00229344	Down	20 kDa chaperonin, chloroplastic-like
XM_020382717.1	LOC109817470	-3.28891	3.49005	2.79e-07	1.46e-05	Down	21 kDa protein
XM_020357319.1	LOC109797313	-1.76985	3.70041	0.000343521	0.0058081	Down	26S proteasome non-ATPase regulatory subunit 12 homolog A-like
XM_020363501.1	LOC109802230	-1.22364	4.7744	0.00124754	0.0161233	Down	2-alkenal reductase (NADP(+)-dependent)
XM_020382642.1	LOC109817404	-3.61815	4.76411	3.56e-10	3.77e-08	Down	2-alkenal reductase (NADP(+)-dependent)-like
XM_020376230.1	LOC109812300	-1.27272	4.16985	0.00323106	0.0335817	Down	2-hydroxyisoflavanone dehydratase-like
XM_020353060.1	LOC109793588	-2.1774	3.40146	0.000138722	0.00281821	Down	2-keto-3-deoxy-L-rhamnonate aldolase-like
XM_020379841.1	LOC109815197	-1.15753	4.68015	0.00267438	0.029148	Down	30S ribosomal protein S9, chloroplastic
XM_020381622.1	LOC109816564	-2.23107	6.58535	1.31e-05	0.000403837	Down	36.4 kDa proline-rich protein
XM_020362640.1	LOC109801541	-3.74772	2.28924	0.000232558	0.00424691	Down	3beta-hydroxysteroid-dehydrogenase/decarboxylase
XM_020382214.1	LOC109817020	-2.01891	3.98546	4.61e-05	0.00115279	Down	3-hydroxy-3-methylglutaryl-coenzyme A reductase 1-like
XM_020366776.1	LOC109804876	-1.708	4.54693	5.08e-05	0.00125181	Down	3-hydroxyacyl-[acyl-carrier-protein] dehydratase FabZ-like
XM_020376016.1	LOC109812129	-1.14546	4.59513	0.00330917	0.034165	Down	3-ketoacyl-CoA synthase 11
XM_020359367.1	LOC109798930	-1.92757	5.42459	4.29e-06	0.00015975	Down	3-ketoacyl-CoA synthase 12-like
XM_020377290.1	LOC109813156	-6.52986	4.63751	2.53e-13	5.18e-11	Down	3-ketoacyl-CoA synthase 20-like
XM_020383952.1	LOC109818473	-2.81983	4.26114	8.18e-08	4.78e-06	Down	3-oxoacyl-[acyl-carrier-protein] synthase I, chloroplastic-like
XM_020381002.1	LOC109816123	-2.55941	2.55555	0.00205087	0.0235996	Down	4,5:9,10-diseco-3-hydroxy-5,9,17-trioxoandrosta-1(10),2-diene-4-oate hydrolase-like
XM_020376696.1	LOC109812676	-1.2336	6.13368	0.000497324	0.00777761	Down	4-coumarate--CoA ligase 1-like
XM_020374550.1	LOC109810936	-2.35373	3.85166	1.78e-05	0.000521994	Down	4-coumarate--CoA ligase 2
XM_020359480.1	LOC109799009	-2.68	4.07518	4.74e-07	2.29e-05	Down	4-coumarate--CoA ligase 2-like
XM_020353988.1	LOC109794542	-1.48635	5.98811	0.000164845	0.00323336	Down	50S ribosomal protein L10, chloroplastic
XM_020361919.1	LOC109800976	-1.42557	6.5864	0.000457271	0.00726144	Down	50S ribosomal protein L19-1, chloroplastic-like
XM_020357093.1	LOC109797154	-1.33789	6.05037	0.00021997	0.00407613	Down	50S ribosomal protein L28-like
XM_020365808.1	LOC109804056	-2.25624	3.45489	0.000912573	0.0125464	Down	5'-nucleotidase SurE-like
XM_020368815.1	LOC109806422	-1.99618	6.36477	3.6e-07	1.84e-05	Down	65-kDa microtubule-associated protein 1
XM_020375016.1	LOC109811313	-2.8015	4.0503	2.57e-07	1.36e-05	Down	65-kDa microtubule-associated protein 1-like
XM_020368195.1	LOC109805907	-2.62212	2.94122	0.000504856	0.00785325	Down	65-kDa microtubule-associated protein 3-like
XM_020348476.1	LOC109789507	-2.74773	4.02395	4.75e-07	2.29e-05	Down	70 kDa peptidyl-prolyl isomerase-like
XM_020365874.1	LOC109804100	-3.51254	2.86862	5.72e-05	0.0013862	Down	7-deoxyloganetin glucosyltransferase-like
XM_020369229.1	LOC109806734	-2.0541	3.37612	0.000419384	0.00682435	Down	9-cis-epoxycarotenoid dioxygenase NCED1, chloroplastic
XM_020355717.1	LOC109796091	-1.70797	5.67066	3.87e-06	0.000145276	Down	ABC transporter B family member 1
XM_020375413.1	LOC109811628	-1.45029	3.80559	0.0019898	0.0230793	Down	ABC transporter G family member 3
XM_020370283.1	LOC109807699	-1.6237	6.43211	4.58e-05	0.00114885	Down	ABC transporter G family member 32
XM_020379713.1	LOC109815112	-3.28825	2.71168	0.000289358	0.00508493	Down	ABC transporter G family member 6-like
XM_020374417.1	LOC109810843	-1.02323	5.80473	0.00538417	0.0489894	Down	abhydrolase domain-containing protein C22H12.03
XM_020346411.1	LOC109787837	-3.05529	4.2462	0.000450937	0.00719216	Down	abscisic acid 8'-hydroxylase 2
XM_020355404.1	LOC109795845	-1.78694	3.1254	0.00191701	0.0224022	Down	abscisic acid 8'-hydroxylase 4
XM_020362293.1	LOC109801265	-2.95198	2.31837	0.00106196	0.014165	Down	acid beta-fructofuranosidase-like
XM_020364744.1	LOC109803254	-2.21865	2.81495	0.00252325	0.0278562	Down	acid phosphatase 1
XM_020355592.1	LOC109795998	-1.23276	5.65244	0.000886517	0.0122597	Down	actin-3
XM_020351653.1	LOC109792253	-1.11473	4.57269	0.00415325	0.0404426	Down	actin-like
XM_020360278.1	LOC109799671	-1.42337	4.38773	0.000869526	0.0120677	Down	actin-related protein 3-like
XM_020371604.1	LOC109808560	-2.09876	4.63559	4.3e-07	2.11e-05	Down	acyl carrier protein 1, chloroplastic-like
XM_020381239.1	LOC109816292	-1.96771	2.72436	0.00492806	0.0459165	Down	acyl-coenzyme A thioesterase 13-like
XM_020369843.1	LOC109807320	-1.7454	3.87824	0.000848836	0.0118228	Down	adenosylhomocysteinase 1-like
XM_020384491.1	LOC109818939	-1.42457	3.69303	0.00355227	0.0359267	Down	adenosylhomocysteinase-like
XM_020371998.1	LOC109808844	-1.22939	4.68954	0.0022812	0.0257167	Down	afadin- and alpha-actinin-binding protein-like
XM_020371419.1	LOC109808419	-2.58489	2.79585	0.000655258	0.00960907	Down	aldehyde dehydrogenase 22A1-like
XM_020352591.1	LOC109793121	-4.66491	1.64494	0.00185541	0.0218247	Down	aldehyde dehydrogenase family 2 member B4, mitochondrial-like
XM_020368424.1	LOC109806074	-1.69371	4.84974	0.000148388	0.00297312	Down	aldehyde dehydrogenase family 3 member F1-like
XM_020377578.1	LOC109813397	-1.60373	4.65978	6.54e-05	0.00155053	Down	aldehyde dehydrogenase family 3 member F1-like
XM_020360786.1	LOC109800094	-3.98115	4.46161	4.67e-14	1.09e-11	Down	alkane hydroxylase MAH1-like
XM_020382474.1	LOC109817257	-4.12015	2.58849	3.68e-05	0.000956409	Down	alkane hydroxylase MAH1-like
XM_020378721.1	LOC109814301	-1.98587	5.28823	2.84e-07	1.48e-05	Down	alpha,alpha-trehalose-phosphate synthase [UDP-forming] 5
XM_020366568.1	LOC109804735	-2.28801	5.10791	1.17e-08	8.07e-07	Down	alpha-1,4 glucan phosphorylase L isozyme, chloroplastic/amyloplastic
XM_020356467.1	LOC109796708	-1.34751	6.18421	0.000197174	0.00373845	Down	alpha-1,4-glucan-protein synthase [UDP-forming] 2
XM_020354421.1	LOC109795015	-1.76992	3.80629	0.000497242	0.00777761	Down	alpha-galactosidase 1-like
XM_020353066.1	LOC109793593	-1.57491	3.32914	0.00406473	0.0397634	Down	alpha-L-fucosidase 1-like
XM_020377858.1	LOC109813636	-3.26581	2.87899	4.14e-05	0.00105385	Down	aluminum-activated malate transporter 12-like
XM_020359649.1	LOC109799128	-1.67666	6.06702	0.00010062	0.00221194	Down	annexin-like protein RJ4
XM_020383227.1	LOC109817877	-6.03885	2.34211	2.17e-06	8.72e-05	Down	anthocyanidin reductase ((2S)-flavan-3-ol-forming)
XM_020354114.1	LOC109794672	-3.68252	2.74502	8.35e-06	0.000282227	Down	anthocyanidin reductase ((2S)-flavan-3-ol-forming)-like
XM_020374031.1	LOC109810547	-3.29492	2.08821	0.00301957	0.0320118	Down	AP2-like ethylene-responsive transcription factor ANT
XM_020362922.1	LOC109801799	-1.33834	7.55342	0.000278132	0.00492057	Down	aquaporin NIP2-1-like
XM_020378630.1	LOC109814252	-5.33157	1.99809	0.000113882	0.0024301	Down	aquaporin SIP1-1-like
XM_020373318.1	LOC109809900	-2.1068	4.70994	2.25e-06	9e-05	Down	aquaporin TIP2-1-like
XM_020362089.1	LOC109801099	-1.6337	4.26389	0.000146669	0.00294373	Down	aquaporin TIP4-1
XM_020358083.1	LOC109797916	-1.98144	3.48347	0.000689473	0.00997143	Down	arabinogalactan peptide 20-like
XM_020361911.1	LOC109800968	-2.40365	4.48957	5.13e-07	2.45e-05	Down	arabinogalactan peptide 22-like
XM_020362141.1	LOC109801139	-1.22728	4.82057	0.00114772	0.0150502	Down	argininosuccinate synthase, chloroplastic-like
XM_020362245.1	LOC109801225	-1.63274	4.20934	0.000262202	0.00468295	Down	argininosuccinate synthase, chloroplastic-like
XM_020363701.1	LOC109802339	-1.416	5.86614	0.000258677	0.00463997	Down	ascorbate transporter, chloroplastic-like
XM_020367566.1	LOC109805483	-1.10474	4.82125	0.00334925	0.0344366	Down	aspartate aminotransferase
XM_020382640.1	LOC109817402	-2.92618	2.69846	0.000329721	0.00562868	Down	aspartic proteinase A1-like
XM_020372351.1	LOC109809121	-2.08165	6.80908	0.000177207	0.00342394	Down	aspartic proteinase CDR1-like
XM_020356179.1	LOC109796507	-1.65719	3.99005	0.00141618	0.0178517	Down	aspartic proteinase-like protein 1
XM_020348326.1	LOC109789392	-4.43626	5.7782	5.85e-19	2.9e-16	Down	aspartyl protease AED3-like
XM_020379598.1	LOC109815020	-5.72693	2.48276	4.78e-05	0.00118549	Down	aspartyl protease AED3-like
XM_020356645.1	LOC109796829	-1.69463	3.93196	0.000643599	0.00948587	Down	aspartyl protease family protein 2
XM_020366446.1	LOC109804591	-1.54313	6.35261	2.32e-05	0.000647788	Down	aspartyl protease family protein At5g10770-like
XM_020381799.1	LOC109816712	-4.57227	1.58915	0.00252358	0.0278562	Down	AT-hook motif nuclear-localized protein 13-like
XM_020363861.1	LOC109802476	-1.36459	3.89643	0.0032845	0.0339704	Down	AT-hook motif nuclear-localized protein 1-like
XM_020381934.1	LOC109816808	-1.92749	3.21313	0.00173128	0.0206671	Down	ATP-citrate synthase alpha chain protein 1-like
XM_020370803.1	LOC109808012	-3.49224	2.62797	4.59e-05	0.0011499	Down	ATP-citrate synthase beta chain protein 2-like
XM_020360967.1	LOC109800215	-2.24998	3.06421	0.000397958	0.00654425	Down	auxilin-like protein 1
XM_020360096.1	LOC109799521	-2.12872	3.58667	0.000104781	0.00228616	Down	auxin efflux carrier component 1a-like
XM_020361060.1	LOC109800278	-1.92655	3.84374	6.39e-05	0.0015219	Down	auxin efflux carrier component 1-like
XM_020374167.1	LOC109810654	-1.50951	3.58589	0.00383235	0.0380654	Down	auxin response factor 18-like
XM_020358968.1	LOC109798633	-4.43269	2.87682	7.12e-06	0.000245426	Down	auxin transporter-like protein 5
XM_020357594.1	LOC109797533	-1.56071	3.43558	0.00236096	0.0264114	Down	auxin-binding protein T85
XM_020372039.1	LOC109808873	-1.95683	3.41938	0.000625298	0.00927578	Down	auxin-induced in root cultures protein 12-like
XM_020371346.1	LOC109808363	-1.49138	3.39505	0.00473659	0.0445948	Down	auxin-induced protein 22E
XM_020382139.1	LOC109816963	-3.73467	2.37454	0.000460283	0.0072913	Down	auxin-induced protein 6B-like
XM_020366130.1	LOC109804313	-1.39918	3.81347	0.00257564	0.0282436	Down	auxin-responsive protein IAA27-like
XM_020351155.1	LOC109791807	-1.43019	3.56835	0.00324158	0.0336461	Down	auxin-responsive protein SAUR36-like
XM_020359548.1	LOC109799060	-2.78741	3.08558	0.000102021	0.0022364	Down	auxin-responsive protein SAUR50-like
XM_020380295.1	LOC109815544	-2.61126	2.97114	0.00121238	0.0157562	Down	axial regulator YABBY 1
XM_020369993.1	LOC109807465	-1.80759	3.31221	0.00122914	0.0159176	Down	axial regulator YABBY 5-like
XM_020351033.1	LOC109791705	-2.91643	2.26789	0.00137295	0.0174259	Down	B3 domain-containing transcription factor VRN1-like
XM_020381443.1	LOC109816429	-1.70015	4.29924	0.000126327	0.00263997	Down	BAG family molecular chaperone regulator 2-like
XM_020384386.1	LOC109818853	-1.43897	7.00433	0.000408163	0.00668847	Down	BAHD acyltransferase DCR
XM_020382220.1	LOC109817024	-5.00616	1.98638	0.000741187	0.0105698	Down	basic endochitinase-like
XM_020378454.1	LOC109814107	-2.12438	3.65255	4.43e-05	0.0011173	Down	basic form of pathogenesis-related protein 1-like
XM_020359127.1	LOC109798744	-1.32751	4.60825	0.00174405	0.0207663	Down	basic leucine zipper 61-like
XM_020356757.1	LOC109796907	-2.96004	3.37322	2.12e-06	8.52e-05	Down	basic leucine zipper 9-like
XM_020361069.1	LOC109800285	-1.15648	5.06158	0.00201111	0.0232225	Down	BES1/BZR1 homolog protein 2-like
XM_020381142.1	LOC109816224	-1.41541	3.73849	0.00309887	0.0326058	Down	beta-1,3-galactosyltransferase GALT1
XM_020362437.1	LOC109801381	-1.6276	6.89607	0.000823716	0.011535	Down	beta-amylase 3, chloroplastic-like
XM_020357385.1	LOC109797366	-4.53378	1.82107	0.0053173	0.0485369	Down	beta-galactosidase 16-like
XM_020361593.1	LOC109800739	-1.81501	3.99043	0.000225282	0.0041531	Down	beta-galactosidase 3
XM_020378468.1	LOC109814117	-1.70673	4.65468	0.000231256	0.00423309	Down	beta-galactosidase 3-like
XM_020382721.1	LOC109817476	-2.03496	4.53553	2.02e-06	8.21e-05	Down	beta-galactosidase 5-like
XM_020348381.1	LOC109789427	-3.88222	3.63228	4.05e-10	4.25e-08	Down	beta-galactosidase 6-like
XM_020365671.1	LOC109803959	-2.48491	2.73326	0.00118039	0.0154265	Down	beta-galactosidase 6-like
XM_020384636.1	LOC109819051	-1.4734	5.21304	0.000265963	0.00472728	Down	beta-galactosidase 8-like
XM_020380105.1	LOC109815391	-2.50435	5.28471	2.63e-05	0.000718151	Down	beta-glucosidase 11-like
XM_020346219.1	LOC109787675	-1.58552	4.31447	0.00064225	0.00947197	Down	beta-glucosidase 12-like
XM_020368255.1	LOC109805952	-1.26875	5.21702	0.00129792	0.0166542	Down	beta-glucosidase 12-like
XM_020348304.1	LOC109789373	-1.71057	3.70217	0.000502837	0.00782706	Down	beta-glucosidase BoGH3B-like
XM_020355856.1	LOC109796189	-3.27204	2.60208	0.000358524	0.00599736	Down	beta-glucosidase BoGH3B-like
XM_020356792.1	LOC109796931	-2.15019	2.60107	0.00355982	0.0359406	Down	beta-glucuronosyltransferase GlcAT14B-like
XM_020381489.1	LOC109816459	-2.38471	5.44521	6.92e-05	0.0016246	Down	bidirectional sugar transporter N3-like
XM_020361918.1	LOC109800975	-1.4142	5.26277	0.000218363	0.00405712	Down	bifunctional dTDP-4-dehydrorhamnose 3,5-epimerase
XM_020379905.1	LOC109815248	-2.78393	5.01494	1.08e-08	7.63e-07	Down	bifunctional epoxide hydrolase 2-like
XM_020377083.1	LOC109812990	-1.4954	4.11817	0.00116524	0.0152456	Down	binding partner of ACD11 1-like
XM_020363395.1	LOC109802161	-1.4506	4.37845	0.00052363	0.00807291	Down	biotin carboxyl carrier protein of acetyl-CoA carboxylase, chloroplastic-like
XM_020348176.1	LOC109789262	-1.13585	5.54771	0.00256682	0.0282133	Down	blue copper protein-like
XM_020379431.1	LOC109814906	-3.27204	2.60208	0.000358524	0.00599736	Down	BTB/POZ domain-containing protein At3g49900-like
XM_020362261.1	LOC109801240	-1.91062	3.28543	0.000679351	0.00985694	Down	BTB/POZ domain-containing protein At3g50780-like
XM_020348541.1	LOC109789560	-1.66746	3.38887	0.00153593	0.0190298	Down	BTB/POZ domain-containing protein At5g66560-like
XM_020371591.1	LOC109808551	-1.93575	5.42632	9.79e-06	0.000322814	Down	BURP domain protein RD22-like
XM_020374331.1	LOC109810776	-4.49666	1.48283	0.00496015	0.0460588	Down	BURP domain-containing protein 9-like
XM_020358644.1	LOC109798391	-2.03972	3.70463	0.000511841	0.00793013	Down	butyrate--CoA ligase AAE11, peroxisomal-like
XM_020382733.1	LOC109817480	-1.78689	3.33786	0.00197148	0.0228896	Down	bZIP transcription factor 11-like
XM_020383263.1	LOC109817907	-1.38627	6.35878	0.000463908	0.00733876	Down	caffeic acid 3-O-methyltransferase
XM_020347775.1	LOC109788910	-1.81324	4.95412	7.36e-06	0.000252127	Down	caffeic acid 3-O-methyltransferase-like
XM_020357400.1	LOC109797378	-3.30067	2.65212	0.000393623	0.00648671	Down	caffeoylshikimate esterase-like
XM_020383212.1	LOC109817863	-5.44509	2.26724	0.000135318	0.00276596	Down	calcium/calmodulin-regulated receptor-like kinase 1
XM_020371930.1	LOC109808789	-2.50507	3.30575	2.58e-05	0.000707262	Down	calcium-transporting ATPase, endoplasmic reticulum-type
XM_020379715.1	LOC109815113	-2.48953	3.02953	0.000468112	0.00739021	Down	callose synthase 3
XM_020374906.1	LOC109811229	-1.20546	4.22913	0.00523014	0.0479437	Down	callose synthase 7-like
XM_020363814.1	LOC109802436	-1.37163	3.8894	0.00382819	0.0380403	Down	calmodulin-binding protein 25
XM_020368024.1	LOC109805813	-3.95736	2.63125	0.000332848	0.00566961	Down	calmodulin-like protein 7
XM_020357893.1	LOC109797762	-4.00131	2.66196	0.000268028	0.00475673	Down	CASP-like protein 1E1
XM_020359166.1	LOC109798771	-2.20184	3.52397	0.000100864	0.00221521	Down	CASP-like protein 2A2
XM_020375043.1	LOC109811338	-1.62977	3.59219	0.00211389	0.024146	Down	CASP-like protein 2B1
XM_020361644.1	LOC109800776	-2.68531	2.93476	0.000227535	0.0041847	Down	CASP-like protein 5C1
XM_020348582.1	LOC109789596	-2.90219	4.35468	4.69e-10	4.86e-08	Down	CBL-interacting serine/threonine-protein kinase 7-like
XM_020375960.1	LOC109812089	-2.5312	2.95936	0.000276145	0.00489333	Down	CDT1-like protein a, chloroplastic
XM_020347347.1	LOC109788584	-3.05054	3.65767	1.82e-06	7.55e-05	Down	cell division control protein 2 homolog D-like
XM_020374964.1	LOC109811273	-3.14696	3.10841	5.17e-06	0.000186818	Down	cell division protein FtsZ homolog 1, chloroplastic-like
XM_020352724.1	LOC109793265	-1.05361	4.85134	0.00509045	0.0469959	Down	cell division protein FtsZ homolog 2-1, chloroplastic-like
XM_020380721.1	LOC109815904	-1.3879	5.99887	0.000213627	0.00398874	Down	cellulose synthase A catalytic subunit 2 [UDP-forming]-like
XM_020356896.1	LOC109797015	-1.08027	5.93036	0.0035276	0.0357236	Down	cellulose synthase A catalytic subunit 3 [UDP-forming]
XM_020356642.1	LOC109796826	-1.47465	6.27845	0.000143223	0.0028845	Down	cellulose synthase A catalytic subunit 5 [UDP-forming]-like
XM_020376150.1	LOC109812230	-3.52098	3.57001	6e-07	2.83e-05	Down	cellulose synthase-like protein D5
XM_020374442.1	LOC109810862	-3.36948	6.71648	1.95e-15	5.82e-13	Down	chalcone synthase
XM_020370529.1	LOC109807857	-3.55594	3.71691	2.44e-09	2.11e-07	Down	chalcone synthase 1-like
XM_020351871.1	LOC109792457	-3.96591	7.39157	0.0015891	0.0194378	Down	chalcone synthase-like
XM_020379740.1	LOC109815129	-2.45153	5.43981	1.09e-08	7.66e-07	Down	chalcone--flavonone isomerase-like
XM_020384590.1	LOC109819016	-1.90702	3.16166	0.00110257	0.0145499	Down	choline transporter-like protein 2
XM_020385056.1	LOC109819349	-2.93755	2.30454	0.00157029	0.0192685	Down	choline transporter-like protein 2
XM_020377508.1	LOC109813345	-2.85135	2.38484	0.0021884	0.0248146	Down	chromatin modification-related protein EAF7-like
XM_020373547.1	LOC109810154	-1.80823	3.31048	0.000977681	0.0132839	Down	chromo domain protein LHP1
XM_020352736.1	LOC109793277	-1.70203	3.50716	0.000776904	0.0110051	Down	chromo domain-containing protein LHP1-like
XM_020355847.1	LOC109796178	-1.29242	7.07541	0.000508443	0.00788367	Down	cinnamoyl-CoA reductase 1-like
XM_020382441.1	LOC109817226	-2.21677	4.19758	1.84e-06	7.63e-05	Down	cinnamoyl-CoA reductase 1-like
XM_020379130.1	LOC109814654	-2.08466	3.5075	0.00011014	0.00237038	Down	cinnamoyl-CoA reductase-like SNL6
XM_020367211.1	LOC109805202	-3.41888	2.68039	0.000124538	0.00261533	Down	classical arabinogalactan protein 1-like
XM_020357568.1	LOC109797512	-3.03624	4.39485	2.63e-09	2.23e-07	Down	classical arabinogalactan protein 26
XM_020359487.1	LOC109799013	-1.85103	2.97679	0.00313991	0.0328798	Down	classical arabinogalactan protein 5-like
XM_020379079.1	LOC109814613	-1.62159	3.83958	0.00171552	0.0205419	Down	classical arabinogalactan protein 9-like
XM_020379296.1	LOC109814788	-1.90598	3.23847	0.00155371	0.0191356	Down	clathrin heavy chain 1-like
XM_020347903.1	LOC109789036	-1.95425	3.19285	0.00096758	0.0131851	Down	CO(2)-response secreted protease-like
XM_020354803.1	LOC109795341	-1.37621	4.2887	0.00207208	0.0237733	Down	coiled-coil domain-containing protein SCD2
XM_020361793.1	LOC109800880	-2.40662	2.7431	0.00183207	0.0216266	Down	copper methylamine oxidase-like
XM_020372892.1	LOC109809553	-1.59219	3.31239	0.00468632	0.0443455	Down	CSC1-like protein At1g32090
XM_020381418.1	LOC109816407	-1.05052	6.51922	0.00423767	0.0410244	Down	CSC1-like protein ERD4
XM_020383851.1	LOC109818397	-4.7327	4.13459	4.59e-13	8.91e-11	Down	cyclin-D3-1
XM_020382099.1	LOC109816928	-4.65953	1.83239	0.00292418	0.0312135	Down	cyclin-D3-2-like
XM_020383975.1	LOC109818493	-3.21439	4.17113	1.01e-09	9.56e-08	Down	cyclin-D3-3-like
XM_020374839.1	LOC109811176	-5.42337	2.31714	0.00026363	0.00469298	Down	cyclin-D5-1-like
XM_020382185.1	LOC109816995	-3.76238	2.36094	0.000356801	0.00598108	Down	cyclin-dependent kinase B1-1-like
XM_020384127.1	LOC109818608	-1.67733	3.90615	0.00103741	0.0139491	Down	cyclin-dependent kinase inhibitor 7-like
XM_020346844.1	LOC109788177	-1.45848	4.89343	0.00192229	0.022419	Down	cysteine proteinase COT44
XM_020371065.1	LOC109808179	-1.95091	3.68084	0.000278316	0.00492057	Down	cysteine-rich repeat secretory protein 3-like
XM_020378767.1	LOC109814358	-3.09042	2.81605	7.59e-05	0.00175347	Down	cytochrome b561 and DOMON domain-containing protein At2g04850
XM_020377405.1	LOC109813244	-4.73894	1.69803	0.00160373	0.0195801	Down	cytochrome b561 domain-containing protein At4g18260-like
XM_020357824.1	LOC109797704	-4.9719	1.7721	0.000692497	0.0100037	Down	cytochrome b5-like
XM_020381929.1	LOC109816804	-2.22014	3.61301	0.000134417	0.00274995	Down	cytochrome P450 71D11-like
XM_020372184.1	LOC109808980	-7.4298	3.75598	4.44e-10	4.61e-08	Down	cytochrome P450 77A1
XM_020384248.1	LOC109818723	-1.82201	7.42762	7.39e-06	0.000252896	Down	cytochrome P450 77A3
XM_020380291.1	LOC109815540	-2.88358	2.89102	4.5e-05	0.00113358	Down	cytochrome P450 83B1-like
XM_020361027.1	LOC109800254	-1.42926	4.81617	0.00142275	0.0178946	Down	cytochrome P450 84A1-like
XM_020360478.1	LOC109799840	-2.65848	7.72943	2.07e-08	1.34e-06	Down	cytochrome P450 86A22
XM_020363858.1	LOC109802444	-1.83067	4.25526	3.59e-05	0.000937356	Down	cytochrome P450 86A8-like
XM_020377749.1	LOC109813550	-1.65011	3.52113	0.00154885	0.0191263	Down	cytochrome P450 94A2-like
XM_020358181.1	LOC109797995	-3.25736	2.51097	0.000175478	0.00339899	Down	cytochrome P450 CYP73A100-like
XM_020371565.1	LOC109808527	-1.81946	3.05392	0.00259644	0.0284048	Down	dCTP pyrophosphatase 1-like
XM_020362126.1	LOC109801127	-3.37319	2.18651	0.00179625	0.0212684	Down	dehydration-responsive element-binding protein 3-like
XM_020347632.1	LOC109788802	-2.18694	3.33459	0.000115383	0.00245765	Down	delta(1)-pyrroline-2-carboxylate reductase
XM_020359161.1	LOC109798769	-1.56449	6.35702	2.32e-05	0.00064828	Down	delta(24)-sterol reductase
XM_020362699.1	LOC109801588	-1.43955	5.08136	0.000166009	0.00325345	Down	delta(8)-fatty-acid desaturase 2-like
XM_020358517.1	LOC109798299	-2.59177	3.27169	0.000163294	0.00320563	Down	dentin sialophosphoprotein
XM_020360342.1	LOC109799722	-1.56921	3.30932	0.00311875	0.0327356	Down	derlin-1
XM_020381223.1	LOC109816270	-1.27894	4.74969	0.000990326	0.0134244	Down	deSI-like protein
XM_020376938.1	LOC109812872	-1.36596	4.84273	0.000549193	0.00834243	Down	desumoylating isopeptidase 1
XM_020375855.1	LOC109811998	-6.87615	2.9592	6.79e-10	6.74e-08	Down	dihydroflavonol 4-reductase-like
XM_020370915.1	LOC109808086	-1.7013	4.62882	9.06e-05	0.00202154	Down	dihydrolipoyl dehydrogenase 2, chloroplastic
XM_020358171.1	LOC109797986	-1.3847	4.18734	0.00148064	0.0185096	Down	dihydrolipoyllysine-residue acetyltransferase component 4
XM_020357427.1	LOC109797399	-3.37176	3.28949	4.77e-07	2.29e-05	Down	dirigent protein 22-like
XM_020381261.1	LOC109816310	-2.29879	3.27464	8.52e-05	0.00192475	Down	dirigent protein 22-like
XM_020362768.1	LOC109801651	-3.79744	2.52345	0.000676036	0.00983284	Down	dirigent protein 23-like
XM_020383983.1	LOC109818501	-1.59674	3.67738	0.00151664	0.0188585	Down	DNA (cytosine-5)-methyltransferase 1-like
XM_020380479.1	LOC109815694	-2.71981	2.92427	0.000340503	0.00577467	Down	DNA replication licensing factor MCM5
XM_020356783.1	LOC109796924	-2.22394	3.94221	5.09e-05	0.00125181	Down	DNA topoisomerase 2
XM_020382281.1	LOC109817088	-1.19505	4.76286	0.00163599	0.0198966	Down	DNA-directed RNA polymerases IV and V subunit 2-like
XM_020383367.1	LOC109817996	-1.45297	4.25316	0.000981428	0.0133271	Down	dnaJ homolog subfamily B member 4-like
XM_020375606.1	LOC109811776	-2.44082	3.53365	9.88e-05	0.00218663	Down	dof zinc finger protein DOF5.6-like
XM_020362529.1	LOC109801456	-1.19629	5.4033	0.00122849	0.0159176	Down	dolichyl-diphosphooligosaccharide--protein glycosyltransferase 48 kDa subunit
XM_020373763.1	LOC109810332	-5.01258	1.87307	0.000532216	0.00815901	Down	E3 ubiquitin-protein ligase ATL41-like
XM_020348043.1	LOC109789151	-1.90168	2.9971	0.00292195	0.0312135	Down	E3 ubiquitin-protein ligase BOI-like
XM_020348130.1	LOC109789224	-1.63621	3.94422	0.000547215	0.00833433	Down	E3 ubiquitin-protein ligase Os04g0590900-like
XM_020347838.1	LOC109788974	-5.05746	2.05775	0.00075672	0.010765	Down	E3 ubiquitin-protein ligase PUB23-like
XM_020357934.1	LOC109797796	-1.37977	4.21132	0.00114253	0.0149906	Down	E3 ubiquitin-protein ligase RGLG2-like
XM_020373172.1	LOC109809775	-2.10624	3.12413	0.000671352	0.00978351	Down	E3 ubiquitin-protein ligase RHF1A-like
XM_020383248.1	LOC109817894	-2.54433	8.27427	1.62e-08	1.08e-06	Down	early light-induced protein, chloroplastic
XM_020346392.1	LOC109787820	-1.7169	3.89464	0.00140514	0.0177659	Down	early nodulin-like protein 3
XM_020352462.1	LOC109792999	-3.77217	2.45594	0.000266799	0.00473854	Down	early nodulin-like protein 3
XM_020372559.1	LOC109809298	-2.64393	4.56252	1.44e-08	9.72e-07	Down	early nodulin-like protein 3
XM_020351390.1	LOC109792011	-1.58436	4.03379	0.00035485	0.00596524	Down	ELMO domain-containing protein A-like
XM_020371842.1	LOC109808727	-1.23871	6.29939	0.000612781	0.00913565	Down	endo-1,3;1,4-beta-D-glucanase-like
XM_020376160.1	LOC109812238	-4.09888	2.67605	9.06e-05	0.00202154	Down	endoglucanase 17-like
XM_020383086.1	LOC109817742	-1.86082	4.11063	0.000313382	0.00541322	Down	endoglucanase 17-like
XM_020358892.1	LOC109798569	-2.88439	2.30914	0.00229824	0.0257992	Down	endoglucanase 24-like
XM_020358786.1	LOC109798475	-3.96726	2.60918	0.000243433	0.00441094	Down	endoglucanase 5
XM_020366296.1	LOC109804466	-2.40688	4.14082	3.62e-06	0.000137498	Down	endoglucanase 8-like
XM_020352333.1	LOC109792880	-2.0512	3.32185	0.000590735	0.00885799	Down	endonuclease 2-like
XM_020355355.1	LOC109795810	-2.84165	3.31436	3.15e-05	0.000838542	Down	endoribonuclease Dicer homolog 2-like
XM_020360697.1	LOC109800020	-1.29471	4.17557	0.00232827	0.0260833	Down	enolase 1, chloroplastic
XM_020358787.1	LOC109798476	-1.67385	4.39681	0.00113751	0.0149415	Down	enoyl-[acyl-carrier-protein] reductase [NADH], chloroplastic-like
XM_020378675.1	LOC109814288	-2.23462	2.91974	0.00065811	0.00964241	Down	enoyl-[acyl-carrier-protein] reductase [NADH], chloroplastic-like
XM_020376645.1	LOC109812642	-2.5427	2.88649	0.000247259	0.00446985	Down	ent-kaurene oxidase, chloroplastic-like
XM_020373964.1	LOC109810485	-5.21938	2.00981	0.000188855	0.00361602	Down	epoxide hydrolase 4-like
XM_020356780.1	LOC109796920	-1.2883	4.91595	0.00092992	0.012739	Down	epoxide hydrolase A-like
XM_020363322.1	LOC109802109	-2.172	3.1722	0.000379068	0.00627346	Down	esterase OVCA2-like
XM_020382934.1	LOC109817621	-1.606	3.6642	0.00145915	0.0182703	Down	ethylene-responsive transcription factor ERF098-like
XM_020350358.1	LOC109791102	-4.13168	3.28575	9.58e-07	4.28e-05	Down	ethylene-responsive transcription factor WIN1-like
XM_020372291.1	LOC109809067	-3.89708	4.05619	3.87e-11	5.16e-09	Down	ethylene-responsive transcription factor WIN1-like
XM_020378374.1	LOC109814044	-2.98955	3.07389	2.17e-05	0.000613455	Down	expansin-A4
XM_020358780.1	LOC109798468	-2.33231	4.63523	0.000561335	0.00848264	Down	expansin-A4-like
XM_020349381.1	LOC109790263	-2.64283	3.50555	2.31e-05	0.000646654	Down	expansin-A6-like
XM_020379882.1	LOC109815228	-1.64525	4.75421	0.00378257	0.0376995	Down	expansin-B3
XM_020372288.1	LOC109809065	-3.0799	3.25644	5.28e-06	0.000189994	Down	extensin-2-like
XM_020376604.1	LOC109812610	-2.80695	2.74732	0.000845598	0.0117848	Down	extensin-3-like
XM_020369013.1	LOC109806567	-4.65953	1.83239	0.00292418	0.0312135	Down	extensin-like
XM_020377246.1	LOC109813122	-2.82353	5.84021	1.62e-11	2.36e-09	Down	fasciclin-like arabinogalactan protein 1
XM_020363368.1	LOC109802140	-2.9442	4.38103	8.34e-09	6.15e-07	Down	fasciclin-like arabinogalactan protein 10
XM_020378615.1	LOC109814242	-1.65827	5.40358	1.09e-05	0.000348551	Down	fasciclin-like arabinogalactan protein 15
XM_020382803.1	LOC109817529	-1.47829	5.35432	8.54e-05	0.00192648	Down	fasciclin-like arabinogalactan protein 15
XM_020378796.1	LOC109814380	-2.05644	6.14534	0.000413038	0.00674465	Down	fasciclin-like arabinogalactan protein 2
XM_020378794.1	LOC109814377	-2.1172	5.9627	6.53e-07	3.03e-05	Down	fasciclin-like arabinogalactan protein 7
XM_020365740.1	LOC109804011	-3.95906	2.47795	8.37e-05	0.00189455	Down	fatty acid amide hydrolase-like
XM_020349331.1	LOC109790217	-1.83657	3.97109	0.000284677	0.00501024	Down	fatty-acid-binding protein 3, chloroplastic
XM_020359214.1	LOC109798819	-2.86224	2.23823	0.00233774	0.0261768	Down	F-box protein At5g07670-like
XM_020348047.1	LOC109789154	-2.85049	4.89543	2.28e-08	1.47e-06	Down	fe(2+) transport protein 1-like
XM_020365890.1	LOC109804113	-1.95944	6.08366	1.04e-06	4.62e-05	Down	ferredoxin-like
XM_020348184.1	LOC109789271	-1.53528	6.94237	2.45e-05	0.00067519	Down	filament-like plant protein 4
XM_020359949.1	LOC109799402	-1.53958	5.92388	4.7e-05	0.00116905	Down	filament-like plant protein 4
XM_020360580.1	LOC109799923	-4.19447	3.22909	2.07e-07	1.13e-05	Down	filament-like plant protein 5
XM_020352971.1	LOC109793505	-1.51901	4.93333	8.64e-05	0.00194248	Down	fimbrin-2
XM_020381106.1	LOC109816205	-5.8556	3.81778	1.12e-14	3.02e-12	Down	flavonoid 3',5'-hydroxylase 2-like
XM_020357268.1	LOC109797283	-3.89477	3.45701	1.29e-08	8.78e-07	Down	flavonoid 3'-monooxygenase-like
XM_020381963.1	LOC109816831	-2.47455	5.04205	3.71e-09	3.07e-07	Down	flavonol synthase/flavanone 3-hydroxylase-like
XM_020370816.1	LOC109808018	-1.75454	4.22507	8.23e-05	0.00187206	Down	fluoride export protein 2-like
XM_020363567.1	LOC109802270	-2.81953	2.28505	0.00228624	0.0257362	Down	formin-like protein 1
XM_020369681.1	LOC109807154	-1.78663	4.58664	1.17e-05	0.00037164	Down	formin-like protein 1
XM_020350701.1	LOC109791406	-2.20439	3.35828	0.000109827	0.00236963	Down	formin-like protein 11
XM_020369560.1	LOC109807031	-1.25617	4.37528	0.00286959	0.0307293	Down	formin-like protein 20
XM_020350019.1	LOC109790787	-1.77331	4.69175	3.92e-05	0.00100686	Down	formin-like protein 4
XM_020374783.1	LOC109811135	-1.37745	4.01338	0.00218692	0.0248101	Down	formin-like protein 6
XM_020379411.1	LOC109814895	-2.94101	3.61226	2.04e-07	1.11e-05	Down	formin-like protein 6
XM_020361141.1	LOC109800353	-2.74378	2.60812	0.000821703	0.0115207	Down	formin-like protein 8
XM_020356813.1	LOC109796949	-2.62833	2.65064	0.00253731	0.0279608	Down	fructokinase-like 2, chloroplastic
XM_020355860.1	LOC109796191	-1.45882	4.91483	0.000163092	0.00320436	Down	FT-interacting protein 1-like
XM_020370685.1	LOC109807939	-2.23436	4.98517	9.27e-08	5.39e-06	Down	FT-interacting protein 1-like
XM_020377780.1	LOC109813575	-3.40688	2.11948	0.00168631	0.0203282	Down	FT-interacting protein 1-like
XM_020367743.1	LOC109805591	-3.06371	3.25131	4.56e-05	0.00114548	Down	G2/mitotic-specific cyclin S13-7
XM_020360569.1	LOC109799913	-3.58444	2.46646	0.00105743	0.0141366	Down	G2/mitotic-specific cyclin-1-like
XM_020376962.1	LOC109812901	-2.57807	4.28756	1.66e-08	1.11e-06	Down	galactan beta-1,4-galactosyltransferase GALS3-like
XM_020367479.1	LOC109805417	-1.92892	5.40243	1.28e-05	0.000396466	Down	gamma-interferon-inducible lysosomal thiol reductase
XM_020352668.1	LOC109793203	-1.45921	5.62998	0.00351319	0.0356241	Down	GATA transcription factor 5-like
XM_020363775.1	LOC109802410	-1.52202	4.27747	0.000422925	0.00686177	Down	GATA transcription factor 5-like
XM_020378470.1	LOC109814119	-1.56463	4.05723	0.000551865	0.00836666	Down	GATA transcription factor 5-like
XM_020356934.1	LOC109797041	-1.91746	3.18241	0.00128108	0.0164835	Down	GDSL esterase/lipase At1g09390
XM_020363206.1	LOC109802018	-1.36574	4.15064	0.00530711	0.0485347	Down	GDSL esterase/lipase At3g26430-like
XM_020383522.1	LOC109818119	-5.16061	5.83041	1.03e-23	1.05e-20	Down	GDSL esterase/lipase At4g28780
XM_020371401.1	LOC109808406	-1.19717	4.7741	0.0049869	0.0462414	Down	GDSL esterase/lipase At5g14450-like
XM_020372817.1	LOC109809486	-5.41682	3.66541	1.18e-09	1.1e-07	Down	GDSL esterase/lipase At5g14450-like
XM_020354357.1	LOC109794936	-8.35108	4.51843	4.68e-14	1.09e-11	Down	GDSL esterase/lipase At5g33370-like
XM_020357204.1	LOC109797235	-5.08767	3.41145	3.63e-08	2.23e-06	Down	GDSL esterase/lipase At5g33370-like
XM_020357580.1	LOC109797523	-2.65352	3.6861	2.8e-05	0.000760874	Down	GDSL esterase/lipase At5g33370-like
XM_020380911.1	LOC109816048	-4.78285	4.29815	2.51e-09	2.16e-07	Down	GDSL esterase/lipase At5g33370-like
XM_020383665.1	LOC109818233	-3.92027	3.88454	9.55e-09	6.91e-07	Down	GDSL esterase/lipase At5g33370-like
XM_020383666.1	LOC109818234	-3.39117	3.76843	1.3e-07	7.3e-06	Down	GDSL esterase/lipase At5g33370-like
XM_020348667.1	LOC109789654	-1.95745	4.09026	0.00502736	0.046561	Down	GDSL esterase/lipase At5g45670-like
XM_020383105.1	LOC109817763	-2.8094	4.90131	6.58e-11	8.2e-09	Down	GDSL esterase/lipase At5g45910-like
XM_020355014.1	LOC109795490	-5.02516	1.77878	0.000622798	0.00925539	Down	GDSL esterase/lipase At5g45960-like
XM_020349292.1	LOC109790175	-5.82182	2.52198	2.09e-05	0.000594691	Down	GDSL esterase/lipase EXL1-like
XM_020349293.1	LOC109790176	-6.24688	2.864	4.51e-06	0.000166674	Down	GDSL esterase/lipase EXL3-like
XM_020380446.1	LOC109815666	-1.50824	3.8429	0.00298366	0.0316743	Down	GDSL esterase/lipase EXL3-like
XM_020346408.1	LOC109787833	-2.98736	2.83748	0.000222596	0.00411009	Down	germin-like protein subfamily 3 member 2
XM_020367802.1	LOC109805633	-2.60803	3.33133	1.76e-05	0.000515905	Down	gibberellin 3-beta-dioxygenase 1-like
XM_020354639.1	LOC109795201	-3.23122	3.7653	1.55e-07	8.59e-06	Down	gibberellin-regulated protein 13-like
XM_020347175.1	LOC109788447	-4.623	2.95614	6.02e-07	2.83e-05	Down	gibberellin-regulated protein 14
XM_020383473.1	LOC109818076	-2.26854	2.92011	0.00187311	0.0219885	Down	gibberellin-regulated protein 4-like
XM_020349340.1	LOC109790224	-3.41338	2.23348	0.00262456	0.028672	Down	glucan endo-1,3-beta-glucosidase
XM_020366602.1	LOC109804758	-4.69938	4.01591	5.82e-14	1.33e-11	Down	glucan endo-1,3-beta-glucosidase 11
XM_020355015.1	LOC109795491	-1.25033	5.98857	0.000971866	0.0132281	Down	glucan endo-1,3-beta-glucosidase 12
XM_020374805.1	LOC109811150	-4.05046	2.66691	0.000153455	0.00305104	Down	glucan endo-1,3-beta-glucosidase 12
XM_020358257.1	LOC109798054	-1.47279	3.56101	0.00445272	0.0426633	Down	glucan endo-1,3-beta-glucosidase 12-like
XM_020384062.1	LOC109818560	-3.05833	3.16427	1.27e-05	0.000392745	Down	glucan endo-1,3-beta-glucosidase 2-like
XM_020356834.1	LOC109796962	-1.63912	5.49019	1.8e-05	0.000523636	Down	glucan endo-1,3-beta-glucosidase 7-like
XM_020361543.1	LOC109800707	-1.831	3.20378	0.00257136	0.0282301	Down	glucan endo-1,3-beta-glucosidase 7-like
XM_020371433.1	LOC109808420	-1.50162	5.03284	0.000237257	0.00432402	Down	glucan endo-1,3-beta-glucosidase 7-like
XM_020359210.1	LOC109798812	-2.28667	3.04343	0.000705067	0.0101542	Down	glucan endo-1,3-beta-glucosidase-like
XM_020358987.1	LOC109798645	-1.65454	7.13618	0.00199276	0.0231021	Down	glucomannan 4-beta-mannosyltransferase 2-like
XM_020382782.1	LOC109817510	-3.10729	5.46859	2.71e-08	1.71e-06	Down	glucomannan 4-beta-mannosyltransferase 9-like
XM_020350839.1	LOC109791522	-1.21812	6.72992	0.00340206	0.0347743	Down	glucose-1-phosphate adenylyltransferase large subunit 1-like
XM_020362969.1	LOC109801834	-2.15327	4.34734	7.35e-07	3.38e-05	Down	glucose-1-phosphate adenylyltransferase large subunit 1-like
XM_020368786.1	LOC109806398	-1.78291	4.12121	7.45e-05	0.00172564	Down	glucuronoxylan 4-O-methyltransferase 3-like
XM_020375985.1	LOC109812109	-1.38254	4.946	0.000349385	0.00589101	Down	glutamate decarboxylase-like
XM_020368777.1	LOC109806388	-1.38778	3.77876	0.00268317	0.0292302	Down	glutaredoxin-C4
XM_020384525.1	LOC109818967	-4.76047	1.83881	0.00171085	0.0205142	Down	glutathione S-transferase F9-like
XM_020383387.1	LOC109818009	-2.4299	2.62941	0.0016217	0.0197537	Down	glutathione S-transferase U17-like
XM_020381776.1	LOC109816691	-1.93574	4.57236	5.48e-06	0.000196968	Down	glutathione S-transferase-like
XM_020351228.1	LOC109791873	-2.24416	6.80331	1.16e-06	5.05e-05	Down	glycerol-3-phosphate 2-O-acyltransferase 6-like
XM_020380511.1	LOC109815717	-2.55393	7.54978	0.00020211	0.0038165	Down	glycerol-3-phosphate 2-O-acyltransferase 6-like
XM_020346985.1	LOC109788295	-4.635	1.87069	0.00390669	0.0385899	Down	glycerol-3-phosphate acyltransferase 1-like
XM_020365898.1	LOC109804122	-1.15705	4.46084	0.00359158	0.0362022	Down	glycine-rich cell wall structural protein 2
XM_020357761.1	LOC109797657	-4.65276	4.10674	1.49e-10	1.72e-08	Down	glycine-rich protein 5
XM_020354494.1	LOC109795082	-9.34773	5.39947	1.13e-17	4.61e-15	Down	glycine-rich protein 5-like
XM_020360878.1	LOC109800152	-1.9126	6.07795	2.98e-06	0.000114677	Down	glycine-rich protein DOT1-like
XM_020358472.1	LOC109798262	-3.36618	2.07776	0.00265866	0.0289902	Down	glyoxylate/hydroxypyruvate reductase HPR3-like
XM_020358203.1	LOC109798015	-2.22932	3.96796	8.36e-06	0.000282227	Down	growth-regulating factor 1-like
XM_020378889.1	LOC109814456	-1.535	3.46108	0.00229692	0.0257992	Down	GTP-binding protein BRASSINAZOLE INSENSITIVE PALE GREEN 2, chloroplastic
XM_020368959.1	LOC109806525	-2.40916	4.12069	4.42e-07	2.16e-05	Down	G-type lectin S-receptor-like serine/threonine-protein kinase At4g27290
XM_020354431.1	LOC109795020	-1.16936	4.72071	0.00218693	0.0248101	Down	G-type lectin S-receptor-like serine/threonine-protein kinase SD2-2
XM_020359316.1	LOC109798887	-2.38306	2.8498	0.00292935	0.0312544	Down	heat shock 22 kDa protein, mitochondrial
XM_020358683.1	LOC109798418	-1.17076	7.62805	0.00190877	0.0223389	Down	heat shock cognate 70 kDa protein 2
XM_020370879.1	LOC109808060	-1.43561	6.62821	6.28e-05	0.00150094	Down	heavy metal-associated isoprenylated plant protein 32-like
XM_020356811.1	LOC109796947	-2.1259	3.11815	0.000976127	0.0132705	Down	heavy metal-associated isoprenylated plant protein 36-like
XM_020367083.1	LOC109805108	-2.19671	4.08761	9.87e-06	0.00032435	Down	heavy metal-associated isoprenylated plant protein 37
XM_020357219.1	LOC109797245	-2.51459	3.094	0.000104107	0.00227785	Down	heavy metal-associated isoprenylated plant protein 6-like
XM_020366842.1	LOC109804921	-1.24565	6.25528	0.000741176	0.0105698	Down	heterodimeric geranylgeranyl pyrophosphate synthase small subunit, chloroplastic
XM_020368776.1	LOC109806387	-2.80576	3.35878	6.72e-05	0.00158449	Down	high mobility group B protein 13-like
XM_020351062.1	LOC109791724	-1.03214	6.17401	0.004577	0.0435675	Down	histone H1-like
XM_020360326.1	LOC109799711	-1.78452	3.4341	0.000900378	0.0124146	Down	histone H1-like
XM_020377767.1	LOC109813564	-1.19078	8.1342	0.00236587	0.0264537	Down	histone H1-like
XM_020368304.1	LOC109805985	-1.49776	5.47051	0.000211746	0.00395997	Down	histone H2A.2
XM_020359948.1	LOC109799401	-5.98928	2.62045	7e-06	0.000242344	Down	histone H3.2
XM_020363403.1	LOC109802168	-4.11176	2.64133	5.48e-05	0.00133206	Down	histone H3.2
XM_020367562.1	LOC109805481	-2.6142	3.69549	1.58e-05	0.000473983	Down	histone H3.2
XM_020371519.1	LOC109808493	-5.28204	2.0537	0.000141867	0.00287053	Down	histone H3-like centromeric protein HTR12
XM_020368402.1	LOC109806056	-1.88841	3.99394	0.000310012	0.00537493	Down	histone H4
XM_020371644.1	LOC109808592	-2.9402	2.74888	0.000179056	0.00345393	Down	histone H4
XM_020381219.1	LOC109816281	-2.09443	4.01523	2.95e-05	0.000795044	Down	histone H4
XM_020349573.1	LOC109790428	-1.19562	5.28846	0.00173638	0.0207003	Down	HMG1/2-like protein
XM_020371116.1	LOC109808218	-1.37676	5.00595	0.000452321	0.00720929	Down	homeobox protein HD1-like
XM_020364122.1	LOC109802711	-1.16715	4.20529	0.0047009	0.0443483	Down	homeobox-leucine zipper protein ANTHOCYANINLESS 2-like
XM_020361820.1	LOC109800902	-1.64527	3.57523	0.00146033	0.0182753	Down	homeobox-leucine zipper protein ATHB-13-like
XM_020347064.1	LOC109788360	-5.00302	1.82362	0.000506646	0.00787058	Down	homeobox-leucine zipper protein HAT3-like
XM_020371829.1	LOC109808717	-1.3738	4.46155	0.00071357	0.0102576	Down	homeobox-leucine zipper protein HAT4
XM_020378610.1	LOC109814239	-2.32026	4.2996	1.09e-05	0.000349419	Down	homeobox-leucine zipper protein HDG2-like
XM_020358518.1	LOC109798300	-1.67881	4.36993	5.31e-05	0.00129468	Down	homeobox-leucine zipper protein REVOLUTA
XM_020347850.1	LOC109788985	-2.36929	4.14147	1.12e-06	4.91e-05	Down	hydroquinone glucosyltransferase-like
XM_020350812.1	LOC109791508	-2.09127	3.36088	0.000160964	0.00317056	Down	hydroquinone glucosyltransferase-like
XM_020377306.1	LOC109813170	-1.78082	3.63053	0.000924463	0.0126717	Down	hydroquinone glucosyltransferase-like
XM_020383395.1	LOC109818015	-3.41915	2.65834	8.07e-05	0.00184292	Down	hydroxyproline O-galactosyltransferase GALT6-like
XM_020368014.1	LOC109805807	-1.75424	3.32961	0.00205834	0.023639	Down	inactive protein kinase SELMODRAFT_444075-like
XM_020358198.1	LOC109798010	-3.21726	2.56237	0.00024003	0.00436627	Down	inactive protein RESTRICTED TEV MOVEMENT 2-like
XM_020373710.1	LOC109810286	-5.35281	1.98467	0.000110315	0.00237038	Down	INO80 complex subunit D-like
XM_020363517.1	LOC109802237	-1.07582	5.85403	0.00215415	0.0245098	Down	inositol transporter 1-like
XM_020382530.1	LOC109817310	-1.93511	3.75364	0.000132591	0.00272777	Down	interactor of constitutive active ROPs 2, chloroplastic-like
XM_020368831.1	LOC109806432	-1.90723	3.4336	0.000508504	0.00788367	Down	interactor of constitutive active ROPs 3-like
XM_020348596.1	LOC109789606	-1.89799	4.81994	1.74e-06	7.27e-05	Down	interactor of constitutive active ROPs 4-like
XM_020361427.1	LOC109800632	-1.83327	5.54111	1.3e-06	5.59e-05	Down	interaptin-like
XM_020365315.1	LOC109803645	-1.23497	4.96248	0.000962614	0.0131251	Down	IRK-interacting protein
XM_020367557.1	LOC109805473	-1.67699	3.28337	0.00226428	0.0255755	Down	IRK-interacting protein-like
XM_020360030.1	LOC109799459	-3.07311	5.10491	6.74e-13	1.28e-10	Down	isoamylase 1, chloroplastic
XM_020357522.1	LOC109797472	-1.61741	4.56815	0.000124167	0.00261132	Down	isoamylase 2, chloroplastic
XM_020348757.1	LOC109789724	-3.56004	2.16749	0.000647751	0.00954102	Down	isoflavone 7-O-glucosyltransferase 1-like
XM_020354442.1	LOC109795035	-3.29423	2.16194	0.00419873	0.0407831	Down	isoflavone-7-O-methyltransferase 6-like
XM_020351754.1	LOC109792349	-3.32813	6.03844	1.21e-13	2.66e-11	Down	isoliquiritigenin 2'-O-methyltransferase-like
XM_020353076.1	LOC109793604	-2.11601	5.66347	1.37e-07	7.69e-06	Down	isoliquiritigenin 2'-O-methyltransferase-like
XM_020383153.1	LOC109817813	-3.17636	4.97206	4.55e-12	7.41e-10	Down	isoliquiritigenin 2'-O-methyltransferase-like
XM_020347847.1	LOC109788984	-4.52001	3.44892	6.66e-10	6.63e-08	Down	isoprene synthase, chloroplastic-like
XM_020349220.1	LOC109790117	-5.60261	2.28428	3.17e-05	0.000842816	Down	IST1-like protein
XM_020368401.1	LOC109806055	-2.92939	6.36875	1.98e-13	4.14e-11	Down	jacalin-related lectin 19
XM_020367191.1	LOC109805187	-1.79146	4.11663	0.000125213	0.00262385	Down	katanin p80 WD40 repeat-containing subunit B1 homolog
XM_020365791.1	LOC109804043	-2.71937	2.24691	0.00422457	0.0409467	Down	kinase-interacting family protein-like
XM_020368941.1	LOC109806512	-4.13797	2.78656	4.76e-05	0.0011811	Down	kinesin-like protein KIN-10A
XM_020361726.1	LOC109800830	-3.27574	2.76026	0.000350881	0.00590768	Down	kinesin-like protein KIN-10C
XM_020377207.1	LOC109813086	-1.25319	4.04107	0.00428882	0.0413994	Down	kinesin-like protein KIN-12D
XM_020368756.1	LOC109806374	-2.16544	3.11973	0.000614151	0.00914438	Down	kinesin-like protein KIN-12F
XM_020371277.1	LOC109808327	-2.15625	4.1733	1.24e-05	0.000387649	Down	kinesin-like protein KIN-13B
XM_020383213.1	LOC109817864	-2.39517	3.43219	8.07e-05	0.00184292	Down	kinesin-like protein KIN-14D
XM_020365215.1	LOC109803581	-1.38318	5.01567	0.000263432	0.00469298	Down	kinesin-like protein KIN-14I
XM_020383326.1	LOC109817951	-1.75688	5.3441	3.27e-06	0.000124943	Down	kinesin-like protein KIN-14I
XM_020379690.1	LOC109815095	-1.09334	5.40237	0.00262283	0.0286666	Down	kinesin-like protein KIN-14N
XM_020348682.1	LOC109789663	-3.56453	2.96961	3.18e-05	0.000842816	Down	kinesin-like protein KIN-14S
XM_020346847.1	LOC109788178	-1.87835	5.49838	1.1e-06	4.85e-05	Down	kinesin-like protein KIN-4A
XM_020378573.1	LOC109814204	-1.21011	6.42959	0.00106112	0.014165	Down	kinesin-like protein KIN-4A
XM_020383968.1	LOC109818487	-1.12504	5.46902	0.00259102	0.0283722	Down	kinesin-like protein KIN-4A
XM_020357072.1	LOC109797143	-4.56119	1.78088	0.00402234	0.0394647	Down	kinesin-like protein KIN-4C
XM_020351081.1	LOC109791741	-3.35586	3.43538	2.43e-06	9.62e-05	Down	kinesin-like protein KIN-5B
XM_020359283.1	LOC109798868	-1.56072	4.97577	0.000526063	0.00809616	Down	kinesin-like protein KIN-5D
XM_020360804.1	LOC109800108	-1.82207	6.16707	0.000114906	0.00244971	Down	kinesin-like protein KIN-7C
XM_020363755.1	LOC109802399	-1.07569	4.63316	0.00493997	0.0459342	Down	kinesin-like protein KIN-7E
XM_020361637.1	LOC109800771	-1.19557	4.7717	0.00178738	0.0212173	Down	kinesin-like protein KIN-UA
XM_020347754.1	LOC109788895	-3.51199	2.81253	4.34e-05	0.00109914	Down	kinesin-like protein NACK1
XM_020376120.1	LOC109812203	-4.17597	5.80585	1.18e-13	2.61e-11	Down	laccase-15-like
XM_020358713.1	LOC109798433	-5.73261	2.48709	4.58e-05	0.00114944	Down	laccase-3
XM_020346796.1	LOC109788133	-3.38411	3.9059	3.39e-08	2.1e-06	Down	lamin-like protein
XM_020347329.1	LOC109788572	-2.37965	3.92705	6.37e-06	0.000224108	Down	lamin-like protein
XM_020360709.1	LOC109800033	-2.12316	4.21505	0.00450456	0.0430892	Down	L-ascorbate oxidase homolog
XM_020369300.1	LOC109806801	-2.58694	4.30716	4.37e-07	2.14e-05	Down	L-ascorbate oxidase homolog
XM_020378633.1	LOC109814254	-1.62945	5.59853	0.000247992	0.00447962	Down	L-ascorbate oxidase homolog
XM_020383021.1	LOC109817692	-3.82613	4.97293	5.12e-12	8.22e-10	Down	L-ascorbate oxidase homolog
XM_020361040.1	LOC109800266	-3.17689	1.93806	0.00386282	0.0382539	Down	L-ascorbate peroxidase 3, peroxisomal-like
XM_020359234.1	LOC109798834	-1.0407	6.7087	0.00361524	0.0363741	Down	L-ascorbate peroxidase, cytosolic
XM_020360184.1	LOC109799599	-3.22145	4.02422	7.45e-09	5.54e-07	Down	leucine-rich repeat extensin-like protein 6
XM_020355031.1	LOC109795502	-4.59455	4.51479	9.21e-15	2.53e-12	Down	leucine-rich repeat receptor-like protein kinase PXC1
XM_020356712.1	LOC109796875	-2.75652	4.22114	7.61e-07	3.48e-05	Down	leucine-rich repeat receptor-like protein kinase PXC1
XM_020381837.1	LOC109816748	-1.99931	3.09285	0.00121978	0.0158259	Down	leucine-rich repeat receptor-like protein kinase PXC2
XM_020352144.1	LOC109792713	-1.8367	3.17925	0.00323271	0.0335839	Down	leucine-rich repeat receptor-like protein kinase TDR
XM_020359102.1	LOC109798726	-2.54716	2.93189	0.000251643	0.00453152	Down	leucine-rich repeat receptor-like protein kinase TDR
XM_020360876.1	LOC109800149	-1.60554	4.10948	0.000298997	0.00522672	Down	leucine-rich repeat receptor-like serine/threonine-protein kinase BAM1
XM_020349412.1	LOC109790292	-2.14498	2.86403	0.00489006	0.0456447	Down	leucine-rich repeat receptor-like serine/threonine-protein kinase BAM3
XM_020349700.1	LOC109790519	-1.6797	3.77242	0.000876959	0.0121547	Down	leucine-rich repeat receptor-like serine/threonine-protein kinase BAM3
XM_020356790.1	LOC109796929	-1.87853	4.26455	1.45e-05	0.000440198	Down	leucine-rich repeat receptor-like tyrosine-protein kinase PXC3
XM_020360413.1	LOC109799788	-7.19607	5.83558	1.12e-29	2.9e-26	Down	leucoanthocyanidin dioxygenase
XM_020378115.1	LOC109813851	-2.66511	2.17312	0.00462769	0.0439961	Down	leucoanthocyanidin reductase-like
XM_020371167.1	LOC109808262	-2.6272	4.66049	4.61e-09	3.68e-07	Down	LIM domain-containing protein WLIM1-like
XM_020360973.1	LOC109800221	-1.80978	7.66008	0.000668715	0.00975119	Down	long chain acyl-CoA synthetase 2-like
XM_020362653.1	LOC109801554	-2.38335	4.96475	3e-07	1.56e-05	Down	long chain acyl-CoA synthetase 2-like
XM_020380932.1	LOC109816069	-1.34301	5.09104	0.000634917	0.00938163	Down	long chain acyl-CoA synthetase 9, chloroplastic-like
XM_020382165.1	LOC109816978	-3.57885	3.53775	1.25e-07	7.04e-06	Down	long-chain-alcohol oxidase FAO1-like
XM_020353764.1	LOC109794310	-3.30243	2.06151	0.00254118	0.0279699	Down	long-chain-fatty-acid--[acyl-carrier-protein] ligase AEE15, chloroplastic-like
XM_020376830.1	LOC109812780	-2.54419	3.71792	3.76e-05	0.000971925	Down	LRR receptor-like serine/threonine-protein kinase ERL1
XM_020351619.1	LOC109792225	-1.44521	4.46007	0.000475092	0.00747508	Down	LRR receptor-like serine/threonine-protein kinase GSO1
XM_020362257.1	LOC109801237	-3.99321	2.49228	6.66e-05	0.00157547	Down	LRR receptor-like serine/threonine-protein kinase GSO1
XM_020369992.1	LOC109807464	-2.02903	3.68234	0.000143597	0.00288955	Down	LRR receptor-like serine/threonine-protein kinase GSO1
XM_020384437.1	LOC109818898	-2.9011	4.18519	5.03e-07	2.41e-05	Down	lysine-rich arabinogalactan protein 18-like
XM_020367809.1	LOC109805638	-1.73317	3.48833	0.00110075	0.0145499	Down	lysine-specific demethylase JMJ25-like
XM_020373396.1	LOC109809964	-2.86304	3.15378	1.43e-05	0.000436853	Down	lysM domain-containing GPI-anchored protein 1-like
XM_020368729.1	LOC109806357	-1.41653	3.78883	0.00423941	0.0410244	Down	major facilitator superfamily domain-containing protein 12-like
XM_020347698.1	LOC109788860	-2.4077	2.42575	0.0053068	0.0485347	Down	malate dehydrogenase, cytoplasmic-like
XM_020382018.1	LOC109816865	-1.83654	3.77078	0.00231343	0.0259545	Down	mannan endo-1,4-beta-mannosidase 2-like
XM_020349518.1	LOC109790376	-1.82815	3.65861	0.000334101	0.0056868	Down	mannan endo-1,4-beta-mannosidase 6-like
XM_020361777.1	LOC109800867	-3.22105	2.91729	2.45e-05	0.00067519	Down	mannan endo-1,4-beta-mannosidase 7-like
XM_020362970.1	LOC109801835	-1.49209	6.11312	0.000661446	0.00966333	Down	mannan endo-1,4-beta-mannosidase 7-like
XM_020375822.1	LOC109811967	-2.10568	4.71667	1.2e-05	0.000378618	Down	mannan endo-1,4-beta-mannosidase 7-like
XM_020362326.1	LOC109801293	-2.95703	3.72138	1.43e-07	7.97e-06	Down	mavicyanin-like
XM_020369860.1	LOC109807337	-3.40958	2.09946	0.00165795	0.0200856	Down	MDIS1-interacting receptor like kinase 1-like
XM_020356938.1	LOC109797044	-2.2651	3.81129	6.27e-06	0.000220897	Down	mechanosensitive ion channel protein 6-like
XM_020356231.1	LOC109796562	-3.31559	3.16932	6.55e-07	3.03e-05	Down	metal tolerance protein 4-like
XM_020360305.1	LOC109799696	-1.21491	4.31567	0.00294636	0.0313928	Down	metal-nicotianamine transporter YSL3-like
XM_020373397.1	LOC109809965	-1.25969	4.1373	0.00379343	0.0377754	Down	methylsterol monooxygenase 1-1-like
XM_020362701.1	LOC109801590	-1.41767	4.45121	0.000649848	0.00955741	Down	methylsterol monooxygenase 2-2-like
XM_020374798.1	LOC109811145	-2.87392	2.39027	0.00340598	0.0347922	Down	microtubule-associated protein RP/EB family member 1C
XM_020359260.1	LOC109798854	-1.29872	4.00412	0.00476435	0.0447296	Down	MLO-like protein 6
XM_020360572.1	LOC109799915	-1.40113	6.70506	0.00164076	0.0199338	Down	MLP-like protein 423
XM_020364424.1	LOC109802980	-2.69242	2.16398	0.00550241	0.0497738	Down	momilactone A synthase-like
XM_020370949.1	LOC109808104	-2.2503	5.10585	1.12e-06	4.91e-05	Down	monocopper oxidase-like protein SKU5
XM_020376758.1	LOC109812727	-2.21046	3.25158	0.00019003	0.00362957	Down	myb-related protein 1-like
XM_020382406.1	LOC109817191	-1.28681	4.72977	0.00172915	0.0206585	Down	myb-related protein 308-like
XM_020371421.1	LOC109808421	-2.7176	2.62116	0.000994727	0.0134762	Down	myb-related protein Myb4-like
XM_020382370.1	LOC109817158	-1.94442	2.96682	0.0021276	0.024255	Down	myosin-12
XM_020354785.1	LOC109795327	-3.99239	3.07515	4.85e-07	2.33e-05	Down	myosin-binding protein 2-like
XM_020364247.1	LOC109802845	-2.8472	4.59979	2.18e-09	1.93e-07	Down	NAC domain-containing protein 79-like
XM_020347577.1	LOC109788759	-3.25391	1.98498	0.00277143	0.0299257	Down	NDR1/HIN1-like protein 1
XM_020348208.1	LOC109789296	-2.6648	3.15799	1.77e-05	0.000518218	Down	NDR1/HIN1-like protein 1
XM_020348017.1	LOC109789133	-3.52305	2.21341	0.00109746	0.0145499	Down	NDR1/HIN1-like protein 12
XM_020357422.1	LOC109797395	-2.1657	2.83174	0.00214818	0.0244537	Down	NDR1/HIN1-like protein 13
XM_020354775.1	LOC109795318	-1.34269	5.78771	0.00516125	0.0475088	Down	neural Wiskott-Aldrich syndrome protein-like
XM_020362253.1	LOC109801234	-2.4343	2.81987	0.000425417	0.00687525	Down	ninja-family protein AFP1-like
XM_020364425.1	LOC109802981	-2.32864	2.91679	0.000489937	0.00767238	Down	ninja-family protein AFP3
XM_020380809.1	LOC109815972	-4.5758	1.7338	0.00310401	0.0326103	Down	ninja-family protein Os03g0419100-like
XM_020346431.1	LOC109787855	-2.69644	4.73358	2.79e-09	2.35e-07	Down	nodulin-26-like
XM_020373909.1	LOC109810440	-4.36746	1.5752	0.00537936	0.0489648	Down	non-specific lipid-transfer protein 13-like
XM_020352571.1	LOC109793105	-3.21801	7.07499	0.00335063	0.0344366	Down	non-specific lipid-transfer protein 1-like
XM_020377872.1	LOC109813646	-4.21798	8.40593	0.000220324	0.00407784	Down	non-specific lipid-transfer protein 1-like
XM_020378507.1	LOC109814146	-8.04554	4.24794	1.85e-13	3.92e-11	Down	non-specific lipid-transfer protein 1-like
XM_020381087.1	LOC109816190	-6.38984	2.85673	2.5e-07	1.33e-05	Down	non-specific lipid-transfer protein 1-like
XM_020384369.1	LOC109818827	-2.23587	2.56215	0.00397717	0.0391501	Down	non-specific lipid-transfer protein-like protein At2g13820
XM_020366941.1	LOC109805013	-2.55442	5.46606	0.00297311	0.0315767	Down	non-specific lipid-transfer protein-like protein At5g64080
XM_020367187.1	LOC109805185	-4.06861	3.52883	5.4e-09	4.21e-07	Down	non-specific lipid-transfer protein-like protein At5g64080
XM_020354083.1	LOC109794635	-2.00914	3.05588	0.000865673	0.0120214	Down	nuclear transcription factor Y subunit A-1-like
XM_020346937.1	LOC109788251	-5.45527	2.06862	7.36e-05	0.00171163	Down	nucleobase-ascorbate transporter 1
XM_020374322.1	LOC109810765	-2.97971	6.52057	5.82e-11	7.41e-09	Down	nucleobase-ascorbate transporter 6-like
XM_020362060.1	LOC109801075	-1.93557	5.48369	1.02e-05	0.000332085	Down	nucleoside diphosphate kinase 2, chloroplastic
XM_020349477.1	LOC109790346	-1.98219	5.43476	3.54e-07	1.82e-05	Down	nudix hydrolase 15, mitochondrial-like
XM_020384101.1	LOC109818584	-1.5421	3.44469	0.00367772	0.0368594	Down	nudix hydrolase 15, mitochondrial-like
XM_020378340.1	LOC109814018	-1.32484	6.7681	0.000706102	0.0101628	Down	O-acyltransferase WSD1-like
XM_020355281.1	LOC109795750	-1.53032	4.79695	0.000112371	0.00240668	Down	oligopeptide transporter 7-like
XM_020351232.1	LOC109791877	-3.35943	2.73763	0.000396194	0.00652447	Down	omega-hydroxypalmitate O-feruloyl transferase-like
XM_020352554.1	LOC109793086	-2.11541	6.9932	2.72e-07	1.43e-05	Down	omega-hydroxypalmitate O-feruloyl transferase-like
XM_020363525.1	LOC109802245	-2.08988	3.35817	0.000242057	0.00439285	Down	ornithine carbamoyltransferase, chloroplastic
XM_020379541.1	LOC109814986	-2.54538	3.26475	2.89e-05	0.000780901	Down	oxysterol-binding protein 1
XM_020383649.1	LOC109818220	-1.80625	5.86188	2.2e-06	8.81e-05	Down	palmitoyl-acyl carrier protein thioesterase, chloroplastic-like
XM_020365319.1	LOC109803649	-1.49691	3.31734	0.00487783	0.0455564	Down	PAP-specific phosphatase HAL2-like
XM_020362297.1	LOC109801270	-1.7918	5.49019	4.94e-06	0.000180822	Down	paramyosin-like
XM_020375202.1	LOC109811445	-3.79627	3.08849	6.19e-06	0.000219189	Down	patellin-4
XM_020363823.1	LOC109802446	-6.85411	3.21238	2.77e-09	2.34e-07	Down	patellin-6-like
XM_020381275.1	LOC109816323	-2.08352	3.53231	0.000242604	0.00439935	Down	patellin-6-like
XM_020353865.1	LOC109794423	-1.9909	3.29633	0.000862119	0.0119863	Down	pathogenesis-related protein 2-like
XM_020372239.1	LOC109809019	-6.49691	2.95427	1.04e-07	5.97e-06	Down	pathogenesis-related protein PR-1-like
XM_020372519.1	LOC109809264	-2.95454	2.41724	0.0012847	0.016521	Down	pathogenesis-related protein PR-1-like
XM_020375152.1	LOC109811398	-1.55875	3.92238	0.000683268	0.00990143	Down	PCTP-like protein
XM_020350837.1	LOC109791530	-4.1837	3.62531	1.41e-09	1.31e-07	Down	peamaclein-like
XM_020357941.1	LOC109797802	-2.04418	3.71522	0.000180679	0.00347949	Down	pectin acetylesterase 12-like
XM_020380294.1	LOC109815543	-4.0387	3.66479	2.21e-08	1.43e-06	Down	pectinesterase 2
XM_020350135.1	LOC109790884	-4.09879	3.32246	4.05e-07	2.01e-05	Down	pectinesterase-like
XM_020361808.1	LOC109800891	-2.52564	3.04155	0.00229617	0.0257992	Down	pectinesterase-like
XM_020376166.1	LOC109812243	-2.11964	4.38567	1.48e-05	0.000448996	Down	pectinesterase-like
XM_020382777.1	LOC109817513	-1.7594	6.545	2.33e-05	0.000648798	Down	pectinesterase-like
XM_020379895.1	LOC109815239	-4.65245	1.66049	0.00264839	0.0289015	Down	pentatricopeptide repeat-containing protein
XM_020380987.1	LOC109816115	-4.4779	1.57696	0.00327844	0.0339379	Down	pentatricopeptide repeat-containing protein
XM_020381417.1	LOC109816406	-1.87212	3.29153	0.000784438	0.0110916	Down	pentatricopeptide repeat-containing protein
XM_020365668.1	LOC109803956	-1.11157	4.4224	0.00526353	0.0482118	Down	pentatricopeptide repeat-containing protein At1g10910, chloroplastic
XM_020371464.1	LOC109808453	-1.85336	3.24176	0.00107728	0.0143035	Down	pentatricopeptide repeat-containing protein At5g39980, chloroplastic
XM_020350682.1	LOC109791389	-2.38426	3.63484	8.86e-06	0.000297963	Down	pentatricopeptide repeat-containing protein At5g55740, chloroplastic
XM_020348300.1	LOC109789370	-2.92408	3.26783	0.000118959	0.00251977	Down	peroxidase 15-like
XM_020348301.1	LOC109789371	-2.67568	3.43333	1.1e-05	0.000351243	Down	peroxidase 15-like
XM_020354351.1	LOC109794923	-1.5078	3.95396	0.00179118	0.0212408	Down	peroxidase 19
XM_020352273.1	LOC109792825	-5.99095	2.4863	1.78e-06	7.43e-05	Down	peroxidase 46-like
XM_020352029.1	LOC109792607	-2.20158	2.66488	0.00302345	0.0320348	Down	peroxidase 47-like
XM_020352143.1	LOC109792709	-4.66425	1.69129	0.00199967	0.0231476	Down	peroxidase 47-like
XM_020374777.1	LOC109811129	-3.10909	4.24798	2.84e-08	1.78e-06	Down	peroxidase 51-like
XM_020381552.1	LOC109816509	-4.26388	3.76507	6.09e-09	4.68e-07	Down	peroxidase P7-like
XM_020357362.1	LOC109797350	-2.47268	5.31327	5.32e-10	5.41e-08	Down	peroxiredoxin-2E, chloroplastic
XM_020384940.1	LOC109819267	-1.84932	3.14612	0.00421235	0.0408736	Down	peroxisomal (S)-2-hydroxy-acid oxidase GLO1-like
XM_020383623.1	LOC109818201	-1.93599	3.10967	0.00172375	0.0206196	Down	peroxygenase-like
XM_020368664.1	LOC109806291	-4.3689	1.61929	0.00516561	0.0475088	Down	phosphatidylinositol 4-kinase gamma 2-like
XM_020357182.1	LOC109797221	-1.94967	3.28499	0.000832506	0.0116441	Down	phosphatidylinositol 4-kinase gamma 4-like
XM_020360612.1	LOC109799947	-1.53748	5.20209	0.000189938	0.00362957	Down	phosphatidylinositol/phosphatidylcholine transfer protein SFH8-like
XM_020374073.1	LOC109810580	-1.00603	6.59266	0.00531985	0.0485369	Down	phosphoenolpyruvate carboxylase 4-like
XM_020351614.1	LOC109792221	-2.6706	2.98347	7.93e-05	0.00181618	Down	phosphoglucan phosphatase LSF1, chloroplastic
XM_020383104.1	LOC109817762	-2.09115	3.11264	0.00207755	0.0238138	Down	phospholipase A1-IIgamma-like
XM_020358984.1	LOC109798642	-1.30744	4.53691	0.00143562	0.0180242	Down	phosphoserine aminotransferase 2, chloroplastic-like
XM_020360742.1	LOC109800061	-2.02132	4.23081	1.96e-05	0.000563729	Down	PI-PLC X domain-containing protein At5g67130
XM_020374055.1	LOC109810571	-2.38454	4.00765	1.04e-05	0.000336632	Down	piriformospora indica-insensitive protein 2-like
XM_020359453.1	LOC109798990	-2.46428	2.43893	0.00403411	0.0395469	Down	plant intracellular Ras-group-related LRR protein 6-like
XM_020357460.1	LOC109797423	-4.11318	2.52295	2.15e-05	0.000608332	Down	plant UBX domain-containing protein 10-like
XM_020348918.1	LOC109789875	-1.9063	3.15579	0.00119146	0.0155363	Down	PLASMODESMATA CALLOSE-BINDING PROTEIN 1-like
XM_020361526.1	LOC109800695	-1.10119	4.5955	0.00465963	0.0441736	Down	PLASMODESMATA CALLOSE-BINDING PROTEIN 3-like
XM_020372736.1	LOC109809428	-2.8886	3.81947	1.14e-07	6.5e-06	Down	PLASMODESMATA CALLOSE-BINDING PROTEIN 3-like
XM_020355035.1	LOC109795505	-1.19299	5.85685	0.000945571	0.0129382	Down	plastidial pyruvate kinase 2
XM_020348572.1	LOC109789592	-2.16598	4.66117	9.76e-06	0.000322048	Down	PLAT domain-containing protein 3-like
XM_020371976.1	LOC109808825	-3.07134	3.72527	6.48e-08	3.86e-06	Down	pleiotropic drug resistance protein 1-like
XM_020365345.1	LOC109803669	-1.05523	5.81113	0.00376409	0.0375345	Down	pollen-specific leucine-rich repeat extensin-like protein 1
XM_020355066.1	LOC109795533	-2.50517	2.65796	0.00115355	0.0151096	Down	pollen-specific protein SF21-like
XM_020375662.1	LOC109811825	-1.67519	3.27599	0.00388376	0.038396	Down	poly(U)-specific endoribonuclease-B-like
XM_020374713.1	LOC109811081	-1.99255	3.19688	0.00131371	0.0168014	Down	polygalacturonase 1 beta-like protein 1
XM_020361731.1	LOC109800832	-2.41074	5.73973	4.81e-09	3.83e-07	Down	polygalacturonase 1 beta-like protein 3
XM_020365913.1	LOC109804133	-4.47817	1.68291	0.00427157	0.0412842	Down	polygalacturonase At1g48100-like
XM_020376864.1	LOC109812808	-5.92473	4.00478	4.52e-14	1.07e-11	Down	polygalacturonase At1g48100-like
XM_020382714.1	LOC109817467	-3.26729	2.16932	0.00339778	0.0347717	Down	polygalacturonase QRT3-like
XM_020362925.1	LOC109801801	-2.71984	3.07289	5.49e-05	0.00133297	Down	polygalacturonate 4-alpha-galacturonosyltransferase-like
XM_020363865.1	LOC109802478	-3.31838	5.87257	3.64e-14	9.03e-12	Down	polyol transporter 5-like
XM_020374598.1	LOC109810978	-1.18565	5.23811	0.00440835	0.0422904	Down	porphobilinogen deaminase, chloroplastic-like
XM_020347520.1	LOC109788716	-2.87028	4.72373	1.67e-09	1.53e-07	Down	potassium transporter 2
XM_020361523.1	LOC109800692	-2.35951	3.20585	0.000123187	0.00259305	Down	probable 1-deoxy-D-xylulose-5-phosphate synthase 2, chloroplastic
XM_020377202.1	LOC109813082	-2.59959	3.16899	3.34e-05	0.000878943	Down	probable 2-oxoglutarate-dependent dioxygenase ANS
XM_020382455.1	LOC109817239	-5.01203	1.86809	0.0004853	0.00760999	Down	probable aminotransferase TAT2
XM_020361007.1	LOC109800241	-3.0973	6.11669	1.26e-06	5.41e-05	Down	probable aquaporin PIP1-2
XM_020355732.1	LOC109796100	-1.29252	7.32213	0.00339638	0.0347717	Down	probable aquaporin PIP2-2
XM_020353585.1	LOC109794114	-2.35927	2.77668	0.00238986	0.0266835	Down	probable arabinosyltransferase ARAD1
XM_020366383.1	LOC109804533	-2.98937	4.86123	9.49e-12	1.44e-09	Down	probable beta-D-xylosidase 5
XM_020374330.1	LOC109810775	-2.1524	3.15692	0.000835062	0.0116728	Down	probable beta-D-xylosidase 7
XM_020383982.1	LOC109818499	-1.90075	2.94815	0.00431627	0.0416298	Down	probable carboxylesterase 18
XM_020368463.1	LOC109806100	-3.11485	2.39661	0.000527588	0.0081094	Down	probable cellulose synthase A catalytic subunit 3 [UDP-forming]
XM_020373454.1	LOC109810077	-1.1832	5.71126	0.000816513	0.0114548	Down	probable chalcone--flavonone isomerase 3
XM_020364119.1	LOC109802705	-3.39528	2.26424	0.00359331	0.0362022	Down	probable disease resistance protein At4g27220
XM_020362539.1	LOC109801465	-1.69313	3.81065	0.000766754	0.0108812	Down	probable E3 ubiquitin-protein ligase RHA1A
XM_020365863.1	LOC109804092	-4.36308	1.51273	0.00456838	0.043521	Down	probable E3 ubiquitin-protein ligase RHC1A
XM_020375227.1	LOC109811466	-2.47171	2.34049	0.00355917	0.0359406	Down	probable folate-biopterin transporter 7
XM_020383414.1	LOC109818030	-4.07091	2.40996	3.88e-05	0.000997001	Down	probable folate-biopterin transporter 9, chloroplastic
XM_020365190.1	LOC109803564	-1.08729	4.844	0.00342684	0.0349004	Down	probable galacturonosyltransferase 4
XM_020377760.1	LOC109813559	-1.35185	4.53128	0.00190248	0.0222809	Down	probable galacturonosyltransferase 6
XM_020354086.1	LOC109794641	-1.62537	4.27109	0.00137219	0.0174259	Down	probable glutathione S-transferase
XM_020379266.1	LOC109814758	-8.33412	4.48625	1.74e-15	5.27e-13	Down	probable glycerol-3-phosphate acyltransferase 2
XM_020379316.1	LOC109814806	-4.3689	1.61929	0.00516561	0.0475088	Down	probable glycerol-3-phosphate acyltransferase 2
XM_020358929.1	LOC109798592	-1.65934	6.34858	1.74e-05	0.000511457	Down	probable glycerol-3-phosphate acyltransferase 8
XM_020348448.1	LOC109789486	-1.95911	5.24286	0.000471212	0.00742405	Down	probable GMP synthase [glutamine-hydrolyzing]
XM_020353086.1	LOC109793621	-1.87783	3.19665	0.0015244	0.0189247	Down	probable GMP synthase [glutamine-hydrolyzing]
XM_020379687.1	LOC109815093	-1.52264	3.54136	0.00313666	0.0328792	Down	probable histone H2A.3
XM_020357252.1	LOC109797270	-3.33656	2.22774	0.00439128	0.0421929	Down	probable histone H2A.5
XM_020359182.1	LOC109798785	-2.18712	3.78752	1.41e-05	0.000430257	Down	probable histone H2B.1
XM_020378485.1	LOC109814135	-4.05607	3.26152	3.39e-06	0.000129244	Down	probable histone H2B.1
XM_020349396.1	LOC109790275	-1.53419	5.04874	0.000133482	0.00273562	Down	probable histone H2B.3
XM_020357076.1	LOC109797147	-1.12791	6.58078	0.00331377	0.0341941	Down	probable histone H2B.3
XM_020375562.1	LOC109811743	-3.63505	4.54798	5.44e-12	8.68e-10	Down	probable inactive leucine-rich repeat receptor-like protein kinase
XM_020350394.1	LOC109791132	-1.63948	3.82328	0.000411711	0.00672769	Down	probable inactive leucine-rich repeat receptor-like protein kinase At3g03770
XM_020358426.1	LOC109798176	-1.34173	4.55654	0.00226545	0.0255763	Down	probable inactive leucine-rich repeat receptor-like protein kinase At3g03770
XM_020357655.1	LOC109797575	-2.54776	2.43295	0.00353193	0.035752	Down	probable inactive patatin-like protein 9
XM_020355094.1	LOC109795553	-3.29225	5.6393	2.77e-12	4.65e-10	Down	probable inactive receptor kinase
XM_020360159.1	LOC109799577	-1.45048	5.50349	0.00015488	0.00307675	Down	probable inactive receptor kinase At1g48480
XM_020384044.1	LOC109818550	-1.84394	4.56829	5e-06	0.000181695	Down	probable inactive receptor kinase At1g48480
XM_020372482.1	LOC109809234	-1.23071	5.20956	0.00102341	0.0138006	Down	probable inactive receptor kinase At2g26730
XM_020362746.1	LOC109801632	-3.3205	2.14691	0.00224276	0.0253694	Down	probable inactive receptor kinase At4g23740
XM_020347266.1	LOC109788521	-4.64832	1.82747	0.00306131	0.0323472	Down	probable inactive receptor kinase At5g58300
XM_020356565.1	LOC109796764	-2.57603	2.82589	0.000737352	0.0105345	Down	probable inactive receptor kinase At5g58300
XM_020373472.1	LOC109810088	-1.50118	5.24246	0.000320635	0.00550585	Down	probable inactive receptor kinase At5g58300
XM_020383047.1	LOC109817716	-2.0006	4.17618	0.00120356	0.0156766	Down	probable inactive receptor kinase At5g58300
XM_020382136.1	LOC109816959	-1.86788	7.09223	1.2e-05	0.000378425	Down	probable isoaspartyl peptidase/L-asparaginase 2
XM_020370069.1	LOC109807528	-4.15494	2.50802	1.79e-05	0.000523071	Down	probable leucine-rich repeat receptor-like protein kinase At1g35710
XM_020372250.1	LOC109809029	-1.14788	5.73866	0.00145502	0.0182345	Down	probable leucine-rich repeat receptor-like protein kinase At5g49770
XM_020355903.1	LOC109796222	-2.12053	5.21303	3.28e-07	1.69e-05	Down	probable linoleate 9S-lipoxygenase 5
XM_020362709.1	LOC109801599	-1.88634	3.07053	0.00204685	0.0235651	Down	probable LRR receptor-like serine/threonine-protein kinase At1g63430
XM_020374174.1	LOC109810663	-3.20244	3.07181	4.37e-06	0.000162013	Down	probable LRR receptor-like serine/threonine-protein kinase At1g67720
XM_020382519.1	LOC109817302	-2.80659	2.27176	0.00257973	0.0282618	Down	probable LRR receptor-like serine/threonine-protein kinase At1g67720
XM_020373684.1	LOC109810261	-3.65007	3.52704	8.57e-09	6.26e-07	Down	probable LRR receptor-like serine/threonine-protein kinase At2g24230
XM_020376777.1	LOC109812740	-3.2612	2.09926	0.00327227	0.0339042	Down	probable LRR receptor-like serine/threonine-protein kinase At2g24230
XM_020384673.1	LOC109819085	-2.18857	3.31576	0.000191095	0.00364394	Down	probable LRR receptor-like serine/threonine-protein kinase At2g24230
XM_020365157.1	LOC109803540	-2.43564	3.6765	1.06e-05	0.00034113	Down	probable LRR receptor-like serine/threonine-protein kinase At4g20940
XM_020362011.1	LOC109801043	-3.78926	2.37558	0.000250116	0.00451099	Down	probable LRR receptor-like serine/threonine-protein kinase At4g36180
XM_020362056.1	LOC109801071	-2.45392	3.41996	0.000367694	0.0061265	Down	probable LRR receptor-like serine/threonine-protein kinase At4g36180
XM_020385039.1	LOC109819333	-5.49867	2.30269	0.000105751	0.00230299	Down	probable LRR receptor-like serine/threonine-protein kinase At4g36180
XM_020373447.1	LOC109810070	-1.58258	4.55325	0.000156766	0.00310361	Down	probable LRR receptor-like serine/threonine-protein kinase IRK
XM_020347842.1	LOC109788975	-1.99005	4.87042	4.35e-06	0.000161302	Down	probable lysophospholipase BODYGUARD 3
XM_020360176.1	LOC109799591	-1.79523	5.89608	2.26e-06	9.01e-05	Down	probable mannitol dehydrogenase
XM_020376346.1	LOC109812398	-3.1519	2.83796	4.5e-05	0.00113358	Down	probable mediator of RNA polymerase II transcription subunit 37c
XM_020354909.1	LOC109795411	-4.0062	3.46622	2.95e-09	2.47e-07	Down	probable methyltransferase At1g27930
XM_020366420.1	LOC109804566	-2.39936	3.13191	0.000100207	0.00220911	Down	probable methyltransferase PMT16
XM_020370339.1	LOC109807741	-1.181	7.07284	0.0018594	0.0218606	Down	probable methyltransferase PMT26
XM_020368056.1	LOC109805830	-1.3732	4.22419	0.00171556	0.0205419	Down	probable methyltransferase PMT6
XM_020364227.1	LOC109802830	-1.13054	5.93008	0.00156165	0.0192233	Down	probable nucleoredoxin 2
XM_020356143.1	LOC109796470	-2.52814	3.11014	0.000121331	0.00256324	Down	probable pectate lyase 5
XM_020360180.1	LOC109799595	-3.63871	2.42332	0.000578911	0.00869188	Down	probable pectinesterase 53
XM_020373085.1	LOC109809704	-3.36028	2.06733	0.00216338	0.0245908	Down	probable pectinesterase 53
XM_020360021.1	LOC109799452	-3.79639	3.40346	1.01e-07	5.82e-06	Down	probable pectinesterase/pectinesterase inhibitor 51
XM_020364026.1	LOC109802608	-1.45464	3.84328	0.0019028	0.0222809	Down	probable phospholipid-transporting ATPase 4
XM_020371458.1	LOC109808449	-1.71196	4.90854	1.49e-05	0.000450311	Down	probable polygalacturonase
XM_020364717.1	LOC109803238	-1.62765	3.13734	0.00410883	0.0401274	Down	probable prefoldin subunit 3
XM_020380559.1	LOC109815764	-1.61632	4.40027	8.98e-05	0.00200766	Down	probable prolyl 4-hydroxylase 7
XM_020367573.1	LOC109805479	-2.04043	2.76347	0.00354222	0.0358405	Down	probable protein phosphatase 2C 35
XM_020372860.1	LOC109809526	-1.78668	2.93128	0.00496127	0.0460588	Down	probable protein phosphatase 2C 35
XM_020358898.1	LOC109798575	-1.56492	4.06509	0.00048069	0.00755296	Down	probable protein phosphatase 2C 52
XM_020361429.1	LOC109800634	-1.56152	3.75758	0.000973752	0.013246	Down	probable protein S-acyltransferase 22
XM_020363349.1	LOC109802129	-1.50859	4.57084	0.000211444	0.00395748	Down	probable protein S-acyltransferase 22
XM_020355290.1	LOC109795755	-1.74008	3.11137	0.00342009	0.0348713	Down	probable receptor-like protein kinase At1g80640
XM_020361896.1	LOC109800957	-6.73965	3.17338	2.49e-08	1.59e-06	Down	probable rhamnogalacturonate lyase B
XM_020380513.1	LOC109815718	-2.4089	2.66127	0.00173672	0.0207003	Down	probable rhamnogalacturonate lyase B
XM_020349361.1	LOC109790248	-1.50816	5.4323	0.000513959	0.00795765	Down	probable sarcosine oxidase
XM_020377308.1	LOC109813171	-1.43899	3.9309	0.00137902	0.0174831	Down	probable serine/threonine-protein kinase At1g54610
XM_020355113.1	LOC109795570	-2.92658	2.92488	0.00042017	0.00682762	Down	probable serine/threonine-protein kinase PBL23
XM_020357080.1	LOC109797146	-5.21394	1.97064	0.000180061	0.00347046	Down	probable serine/threonine-protein kinase PBL28
XM_020348749.1	LOC109789714	-1.61018	4.11939	0.00065066	0.00955741	Down	probable serine/threonine-protein kinase PBL7
XM_020379239.1	LOC109814739	-1.67601	4.05042	0.000167731	0.00327892	Down	probable serine/threonine-protein kinase PBL7
XM_020383881.1	LOC109818419	-1.1933	4.27836	0.00534128	0.0486752	Down	probable serine/threonine-protein kinase PBL8
XM_020375184.1	LOC109811429	-2.18573	3.31135	0.000253124	0.00455466	Down	probable sugar phosphate/phosphate translocator
XM_020351450.1	LOC109792064	-3.3965	4.02882	2.52e-09	2.16e-07	Down	probable terpene synthase 2
XM_020351576.1	LOC109792191	-3.53587	3.37032	1.26e-05	0.00039153	Down	probable terpene synthase 2
XM_020353681.1	LOC109794211	-4.45742	2.81974	2.51e-06	9.88e-05	Down	probable terpene synthase 2
XM_020367334.1	LOC109805301	-2.58941	3.07374	0.00036418	0.00608324	Down	probable transmembrane ascorbate ferrireductase 3
XM_020378113.1	LOC109813848	-2.21882	3.21545	0.000167316	0.00327355	Down	probable transmembrane ascorbate ferrireductase 4
XM_020381695.1	LOC109816620	-2.95825	2.92298	0.000380471	0.00628775	Down	probable WRKY transcription factor 49
XM_020348672.1	LOC109789655	-1.90941	3.73627	0.000121817	0.00257119	Down	probable WRKY transcription factor 71
XM_020356002.1	LOC109796319	-2.03658	4.59085	6.95e-07	3.21e-05	Down	probable xyloglucan glycosyltransferase 12
XM_020349367.1	LOC109790251	-1.81179	3.77544	0.00254184	0.0279699	Down	probable xyloglucan glycosyltransferase 5
XM_020383445.1	LOC109818050	-2.1404	3.41043	8.3e-05	0.00187974	Down	probably inactive leucine-rich repeat receptor-like protein kinase At2g25790
XM_020356903.1	LOC109797022	-2.00466	3.61323	0.000241776	0.00439116	Down	probably inactive leucine-rich repeat receptor-like protein kinase At5g06940
XM_020381632.1	LOC109816566	-3.70823	2.55527	0.000613464	0.00913999	Down	probably inactive leucine-rich repeat receptor-like protein kinase IMK2
XM_020359139.1	LOC109798753	-3.4682	9.06887	0.000193881	0.003685	Down	proline-rich extensin-like protein EPR1
XM_020358662.1	LOC109798404	-3.80649	4.38664	2.9e-11	4.06e-09	Down	proline-rich protein 4-like
XM_020364416.1	LOC109802973	-5.45914	5.18333	1.36e-13	2.96e-11	Down	proline-rich protein 4-like
XM_020364978.1	LOC109803414	-3.54798	2.06799	0.000918783	0.0126161	Down	protein ABIL1-like
XM_020357411.1	LOC109797385	-2.27859	3.21124	0.000133478	0.00273562	Down	protein ALUMINUM SENSITIVE 3
XM_020368230.1	LOC109805933	-2.33088	2.51326	0.00307751	0.0324636	Down	protein argonaute PNH1-like
XM_020383685.1	LOC109818250	-2.43132	3.90519	1.43e-06	6.09e-05	Down	protein ASPARTIC PROTEASE IN GUARD CELL 1
XM_020379039.1	LOC109814581	-1.78231	4.03815	0.000368084	0.0061265	Down	protein ASPARTIC PROTEASE IN GUARD CELL 1-like
XM_020346805.1	LOC109788139	-3.90558	2.4534	9.1e-05	0.00202927	Down	protein ASPARTIC PROTEASE IN GUARD CELL 2
XM_020363580.1	LOC109802279	-2.36778	2.83688	0.000899084	0.0124041	Down	protein BRASSINAZOLE-RESISTANT 1
XM_020384099.1	LOC109818582	-1.32339	4.48089	0.00330903	0.034165	Down	protein CHUP1, chloroplastic
XM_020380887.1	LOC109816029	-1.34935	4.04344	0.00184032	0.021702	Down	protein CHUP1, chloroplastic-like
XM_020377464.1	LOC109813297	-1.0934	5.16716	0.00417545	0.0405909	Down	protein COBRA-like
XM_020364367.1	LOC109802939	-1.06676	4.97529	0.0042753	0.0412967	Down	protein DCL, chloroplastic
XM_020352342.1	LOC109792888	-3.07253	2.55733	0.000783463	0.0110846	Down	protein DETOXIFICATION 35-like
XM_020374323.1	LOC109810767	-1.77008	7.03298	0.0034001	0.0347743	Down	protein DOWNSTREAM OF FLC-like
XM_020375333.1	LOC109811556	-4.58308	6.91903	1.99e-19	1.13e-16	Down	protein E6-like
XM_020384224.1	LOC109818693	-2.61882	6.55384	5.57e-11	7.17e-09	Down	protein E6-like
XM_020350079.1	LOC109790836	-3.58249	6.06091	1.2e-15	3.72e-13	Down	protein ECERIFERUM 1-like
XM_020357267.1	LOC109797282	-2.50423	5.31007	0.00010121	0.00222071	Down	protein ECERIFERUM 26-like
XM_020382159.1	LOC109816976	-6.0509	2.70712	9.54e-06	0.00031565	Down	protein EXORDIUM-like 2
XM_020359149.1	LOC109798762	-2.31581	3.82186	1.31e-05	0.000403837	Down	protein EXORDIUM-like 3
XM_020347118.1	LOC109788398	-2.46139	4.88251	8.63e-05	0.00194151	Down	protein EXORDIUM-like 5
XM_020367158.1	LOC109805160	-2.55378	2.89673	0.000172368	0.00335269	Down	protein FLOURY 1-like
XM_020351474.1	LOC109792091	-4.55222	1.67949	0.00333245	0.0342989	Down	protein HOTHEAD-like
XM_020368969.1	LOC109806535	-3.97249	4.82288	4.97e-10	5.1e-08	Down	protein HOTHEAD-like
XM_020371629.1	LOC109808577	-2.71768	5.97271	2.08e-10	2.31e-08	Down	protein HOTHEAD-like
XM_020371671.1	LOC109808617	-1.92452	5.7274	9.07e-06	0.000302503	Down	protein HOTHEAD-like
XM_020367978.1	LOC109805755	-1.27229	4.44192	0.00165843	0.0200856	Down	protein indeterminate-domain 7-like
XM_020350932.1	LOC109791618	-2.17705	3.02844	0.00151232	0.0188148	Down	protein IQ-DOMAIN 1
XM_020378831.1	LOC109814417	-1.89044	6.13395	3.1e-07	1.61e-05	Down	protein IQ-DOMAIN 1
XM_020378642.1	LOC109814260	-1.23463	4.55015	0.00279596	0.0301487	Down	protein IQ-DOMAIN 14
XM_020365704.1	LOC109803985	-1.55689	3.52092	0.00194512	0.0226399	Down	protein IQ-DOMAIN 14-like
XM_020372059.1	LOC109808887	-2.06966	2.73112	0.00498015	0.0462157	Down	protein IQ-DOMAIN 14-like
XM_020352212.1	LOC109792783	-3.21356	1.97865	0.00338593	0.0346961	Down	protein IQ-DOMAIN 1-like
XM_020371996.1	LOC109808843	-1.85102	5.98211	2.07e-06	8.36e-05	Down	protein IQ-DOMAIN 1-like
XM_020370026.1	LOC109807494	-1.18365	6.4837	0.00161971	0.0197398	Down	protein IQ-DOMAIN 31-like
XM_020381428.1	LOC109816415	-2.90883	2.6391	0.000437592	0.0070274	Down	protein kinase PINOID
XM_020378239.1	LOC109813941	-3.28107	3.63758	6.58e-07	3.04e-05	Down	protein LONGIFOLIA 1
XM_020349684.1	LOC109790514	-1.48513	5.9266	0.00200699	0.0231863	Down	protein LONGIFOLIA 1-like
XM_020370113.1	LOC109807567	-4.67972	1.69638	0.00180022	0.0212937	Down	protein LONGIFOLIA 1-like
XM_020346935.1	LOC109788249	-1.87551	4.0481	0.000205589	0.00387279	Down	protein MALE DISCOVERER 2-like
XM_020349727.1	LOC109790541	-1.68958	4.40906	7.37e-05	0.00171217	Down	protein MARD1-like
XM_020360846.1	LOC109800134	-1.36574	4.4468	0.00157592	0.0193274	Down	protein MID1-COMPLEMENTING ACTIVITY 1
XM_020370500.1	LOC109807839	-2.90267	2.32272	0.00142299	0.0178946	Down	protein MIZU-KUSSEI 1
XM_020382111.1	LOC109816933	-1.03252	7.03052	0.00532275	0.0485443	Down	protein NETWORKED 1A
XM_020360431.1	LOC109799798	-2.25836	3.67234	2.27e-05	0.000636302	Down	protein NETWORKED 2D-like
XM_020365656.1	LOC109803949	-2.25464	3.04356	0.000283539	0.00499397	Down	protein NPGR2-like
XM_020358033.1	LOC109797879	-1.44996	4.97811	0.000604845	0.00903432	Down	protein NRT1/ PTR FAMILY 4.6-like
XM_020371846.1	LOC109808731	-2.89678	5.34077	8.11e-12	1.24e-09	Down	protein NRT1/ PTR FAMILY 5.2-like
XM_020370516.1	LOC109807846	-1.13355	5.91313	0.00144424	0.0181226	Down	protein NRT1/ PTR FAMILY 5.4
XM_020351600.1	LOC109792208	-2.87244	2.33022	0.00205442	0.0236193	Down	protein NRT1/ PTR FAMILY 5.6-like
XM_020363354.1	LOC109802132	-2.20555	6.36996	2.11e-08	1.37e-06	Down	protein NRT1/ PTR FAMILY 6.1
XM_020355689.1	LOC109796064	-1.09042	6.16943	0.0018544	0.0218239	Down	protein NRT1/ PTR FAMILY 6.4
XM_020351513.1	LOC109792129	-3.23905	2.08564	0.0035935	0.0362022	Down	protein NUCLEAR FUSION DEFECTIVE 4
XM_020353810.1	LOC109794363	-4.89817	2.00886	0.00169891	0.0204378	Down	protein ODORANT1-like
XM_020361927.1	LOC109800981	-3.40571	2.10509	0.00154771	0.0191242	Down	protein phosphatase 2C 29-like
XM_020346647.1	LOC109788021	-3.45272	2.9104	3.8e-06	0.000143695	Down	protein phosphatase 2C 37-like
XM_020365617.1	LOC109803934	-1.68656	3.62548	0.00071529	0.0102697	Down	protein PHR1-LIKE 2-like
XM_020367327.1	LOC109805294	-2.30514	3.27917	7.76e-05	0.00178834	Down	protein PHR1-LIKE 2-like
XM_020356128.1	LOC109796456	-2.16156	2.60436	0.00451404	0.0431149	Down	protein PHYLLO, chloroplastic-like
XM_020349892.1	LOC109790697	-1.57188	3.77364	0.00102011	0.0137721	Down	protein PLASTID MOVEMENT IMPAIRED 1-like
XM_020352305.1	LOC109792856	-1.90482	3.05244	0.00493045	0.045919	Down	protein PMR5-like
XM_020375126.1	LOC109811379	-1.74812	4.14506	0.000122795	0.00258713	Down	protein PYRICULARIA ORYZAE RESISTANCE 21
XM_020372259.1	LOC109809038	-1.37855	4.25539	0.00110466	0.0145593	Down	protein RALF-like 33
XM_020362154.1	LOC109801148	-3.2565	4.53229	1.58e-10	1.79e-08	Down	protein RALF-like 34
XM_020374626.1	LOC109811002	-1.04345	5.30646	0.00454176	0.0433028	Down	protein REDUCED WALL ACETYLATION 2
XM_020375446.1	LOC109811650	-1.6915	3.32191	0.00208639	0.0238669	Down	protein RETICULATA-RELATED 1, chloroplastic
XM_020364439.1	LOC109802993	-1.24307	4.33885	0.00492252	0.0459165	Down	protein S-acyltransferase 21
XM_020379404.1	LOC109814888	-1.57813	4.11161	0.000380277	0.00628775	Down	protein SCAR2-like
XM_020360229.1	LOC109799631	-1.61843	3.44753	0.00167402	0.0202114	Down	protein SHOOT GRAVITROPISM 5-like
XM_020384828.1	LOC109819195	-1.18725	5.16633	0.00124491	0.0161071	Down	protein SHOOT GRAVITROPISM 5-like
XM_020374793.1	LOC109811143	-3.34569	3.03368	2.9e-05	0.000782648	Down	protein SHORT-ROOT-like
XM_020371934.1	LOC109808794	-1.96385	4.20968	2.17e-05	0.000613455	Down	protein SIEVE ELEMENT OCCLUSION B
XM_020367148.1	LOC109805152	-2.91439	3.35015	1.46e-05	0.000442268	Down	protein SIEVE ELEMENT OCCLUSION B-like
XM_020367156.1	LOC109805158	-2.11472	3.66487	0.000147175	0.00295136	Down	protein SIEVE ELEMENT OCCLUSION B-like
XM_020367208.1	LOC109805199	-1.84958	3.28465	0.00171638	0.0205419	Down	protein SIEVE ELEMENT OCCLUSION B-like
XM_020380173.1	LOC109815449	-1.63051	4.17826	0.00025886	0.00463997	Down	protein SIEVE ELEMENT OCCLUSION B-like
XM_020380361.1	LOC109815604	-2.03285	4.51782	0.0031647	0.0330838	Down	protein SIEVE ELEMENT OCCLUSION B-like
XM_020380364.1	LOC109815607	-1.87306	5.75849	2.4e-05	0.00066539	Down	protein SIEVE ELEMENT OCCLUSION B-like
XM_020367024.1	LOC109805075	-2.8018	2.94261	0.000161758	0.00318352	Down	protein SMAX1-LIKE 3-like
XM_020351264.1	LOC109791899	-5.32936	2.12169	0.00013845	0.00281515	Down	protein SMAX1-LIKE 4-like
XM_020357527.1	LOC109797474	-1.49376	4.61609	0.000406717	0.00666948	Down	protein SMAX1-LIKE 7
XM_020368200.1	LOC109805913	-2.5565	4.64587	5.56e-08	3.35e-06	Down	protein SMAX1-LIKE 8-like
XM_020346783.1	LOC109788120	-2.86992	2.65112	0.000638933	0.00942902	Down	protein SODIUM POTASSIUM ROOT DEFECTIVE 2-like
XM_020367201.1	LOC109805193	-5.37547	1.99454	8.14e-05	0.00185555	Down	protein SODIUM POTASSIUM ROOT DEFECTIVE 2-like
XM_020375069.1	LOC109811349	-1.43934	3.80233	0.00351882	0.0356658	Down	protein STICHEL
XM_020347253.1	LOC109788510	-1.56322	4.1023	0.0014145	0.0178455	Down	protein STRICTOSIDINE SYNTHASE-LIKE 3-like
XM_020355418.1	LOC109795858	-1.41581	5.35467	0.000143035	0.0028845	Down	protein STRUBBELIG-RECEPTOR FAMILY 6-like
XM_020382778.1	LOC109817514	-1.60868	5.03239	3.31e-05	0.000872228	Down	protein STRUBBELIG-RECEPTOR FAMILY 7-like
XM_020366139.1	LOC109804321	-1.42115	3.75463	0.0028088	0.0302452	Down	protein STRUBBELIG-RECEPTOR FAMILY 8
XM_020366684.1	LOC109804820	-1.37978	5.05099	0.000278635	0.00492248	Down	protein tas-like
XM_020374419.1	LOC109810845	-2.66107	4.42591	2.29e-08	1.47e-06	Down	protein tesmin/TSO1-like CXC 2
XM_020347384.1	LOC109788610	-1.86473	4.54305	7.01e-06	0.000242499	Down	protein TIFY 8
XM_020371117.1	LOC109808220	-3.96472	2.72919	0.000156751	0.00310361	Down	protein TOO MANY MOUTHS
XM_020367606.1	LOC109805518	-3.60875	2.81057	3.38e-05	0.000888419	Down	protein TPX2
XM_020355719.1	LOC109796092	-1.0233	5.62904	0.00371355	0.0371362	Down	protein TRANSPORT INHIBITOR RESPONSE 1
XM_020355323.1	LOC109795783	-1.67286	3.9812	0.00029669	0.00519809	Down	protein trichome berefringence-like 7
XM_020357064.1	LOC109797138	-1.41416	4.55063	0.0011011	0.0145499	Down	protein trichome birefringence-like
XM_020348192.1	LOC109789277	-1.43738	5.16	0.00034372	0.0058081	Down	protein trichome birefringence-like 19
XM_020383118.1	LOC109817772	-3.83867	3.71766	4.15e-08	2.52e-06	Down	protein trichome birefringence-like 19
XM_020353660.1	LOC109794187	-1.31617	4.89119	0.000497865	0.00778085	Down	protein trichome birefringence-like 25
XM_020359464.1	LOC109798998	-4.82308	1.6691	0.00120503	0.015687	Down	protein trichome birefringence-like 42
XM_020349258.1	LOC109790149	-2.51219	2.8024	0.00155314	0.0191356	Down	protein WALLS ARE THIN 1-like
XM_020362508.1	LOC109801441	-1.12469	4.80771	0.00343709	0.0349896	Down	protein WVD2-like 3
XM_020367063.1	LOC109805098	-1.38764	4.21107	0.00106057	0.014165	Down	protein WVD2-like 7
XM_020367288.1	LOC109805266	-3.30023	2.12332	0.00332192	0.034236	Down	protein XRI1
XM_020371674.1	LOC109808618	-2.16765	5.18657	2.38e-07	1.27e-05	Down	protein YABBY 4-like
XM_020382713.1	LOC109817458	-10.6512	6.61273	7.93e-27	1.32e-23	Down	protodermal factor 1-like
XM_020348828.1	LOC109789795	-2.09928	3.935	2.62e-05	0.000718151	Down	putative ankyrin repeat protein RF_0381
XM_020378000.1	LOC109813748	-1.70331	3.57494	0.000755423	0.0107531	Down	putative callose synthase 8
XM_020373905.1	LOC109810437	-5.45046	2.12746	8.59e-05	0.00193471	Down	putative cell wall protein
XM_020365030.1	LOC109803450	-1.66707	6.26424	6.62e-06	0.000231762	Down	putative E3 ubiquitin-protein ligase LIN-1
XM_020359668.1	LOC109799143	-2.06704	3.55945	7.04e-05	0.00164666	Down	putative E3 ubiquitin-protein ligase XBAT31
XM_020354534.1	LOC109795114	-1.83234	4.10339	4.08e-05	0.00103973	Down	putative GATA transcription factor 22
XM_020365964.1	LOC109804177	-1.00204	5.34009	0.00531088	0.0485369	Down	putative lactoylglutathione lyase
XM_020373150.1	LOC109809756	-1.3755	5.56618	0.000322597	0.00552326	Down	putative lactoylglutathione lyase
XM_020375325.1	LOC109811550	-1.91953	4.66882	2.66e-06	0.000103976	Down	putative leucine-rich repeat receptor-like serine/threonine-protein kinase
XM_020352495.1	LOC109793030	-3.05887	4.04215	1.72e-08	1.14e-06	Down	putative lipid-transfer protein DIR1
XM_020357410.1	LOC109797384	-2.10849	3.80682	0.000159001	0.00313721	Down	putative pectinesterase/pectinesterase inhibitor 22
XM_020370990.1	LOC109808129	-1.53928	3.27764	0.00409768	0.0400352	Down	putative phospholipid-transporting ATPase 9
XM_020349137.1	LOC109790045	-5.2001	2.14392	0.000447597	0.00715357	Down	putative protein phosphatase 2C-like protein 44
XM_020356694.1	LOC109796865	-3.43739	2.08151	0.0012136	0.0157632	Down	putative protein TPRXL
XM_020369844.1	LOC109807322	-1.25171	4.32967	0.00270826	0.0294209	Down	putative quinone-oxidoreductase homolog, chloroplastic
XM_020384383.1	LOC109818851	-1.9808	4.75646	5.08e-06	0.000184211	Down	putative transporter arsB
XM_020361438.1	LOC109800637	-3.33946	1.87406	0.00462733	0.0439961	Down	putative UDP-rhamnose:rhamnosyltransferase 1
XM_020351147.1	LOC109791799	-1.89555	4.35749	2.44e-05	0.000673938	Down	putative uncharacterized protein ENSP00000383309
XM_020361034.1	LOC109800261	-1.19348	5.50034	0.00120898	0.0157295	Down	pyrophosphate--fructose 6-phosphate 1-phosphotransferase subunit alpha
XM_020366225.1	LOC109804407	-1.77133	4.46929	6.48e-05	0.00153981	Down	pyrophosphate--fructose 6-phosphate 1-phosphotransferase subunit beta
XM_020380124.1	LOC109815406	-1.66443	6.54533	8.97e-06	0.000301185	Down	pyruvate decarboxylase 2
XM_020358207.1	LOC109798020	-1.84723	5.75585	4.85e-06	0.000177836	Down	pyruvate dehydrogenase E1 component subunit alpha-3, chloroplastic
XM_020378201.1	LOC109813911	-1.32725	4.23978	0.00158262	0.0193789	Down	QWRF motif-containing protein 2-like
XM_020362560.1	LOC109801482	-2.75109	2.82094	0.00196162	0.0228193	Down	rac-like GTP-binding protein ARAC7
XM_020373801.1	LOC109810360	-1.46866	3.49896	0.00317934	0.0331933	Down	rac-like GTP-binding protein RAC2
XM_020376950.1	LOC109812885	-2.24238	3.21014	0.000417482	0.00679816	Down	ras guanine nucleotide exchange factor Y-like
XM_020375769.1	LOC109811924	-1.31137	4.3914	0.0015356	0.0190298	Down	ras-related protein RABA1b
XM_020358296.1	LOC109798088	-2.62062	3.64452	1.72e-05	0.000508807	Down	ras-related protein RABA3
XM_020353283.1	LOC109793800	-1.73764	3.13626	0.00296928	0.0315697	Down	ras-related protein RABC2a-like
XM_020359594.1	LOC109799095	-2.75846	3.25738	1.62e-05	0.000483073	Down	receptor protein kinase TMK1-like
XM_020354944.1	LOC109795439	-3.64795	3.97835	7.29e-11	9.03e-09	Down	receptor protein kinase-like protein At4g34220
XM_020352512.1	LOC109793039	-1.73316	4.50768	3.18e-05	0.000842816	Down	receptor protein kinase-like protein ZAR1
XM_020355292.1	LOC109795757	-2.68752	3.71431	6.46e-07	3.01e-05	Down	receptor protein kinase-like protein ZAR1
XM_020363556.1	LOC109802263	-1.63256	3.91086	0.00040154	0.00659424	Down	receptor protein kinase-like protein ZAR1
XM_020373384.1	LOC109809952	-2.39996	3.46554	0.000458894	0.00727424	Down	receptor protein kinase-like protein ZAR1
XM_020370496.1	LOC109807834	-1.49263	4.47671	0.000521205	0.00804846	Down	receptor-like kinase TMK4
XM_020358755.1	LOC109798451	-1.53205	4.03216	0.000625365	0.00927578	Down	receptor-like protein kinase HERK 1
XM_020356463.1	LOC109796703	-1.61537	4.69055	0.000126013	0.00263824	Down	receptor-like protein kinase HSL1
XM_020347034.1	LOC109788338	-2.36162	2.7736	0.000915434	0.0125775	Down	receptor-like protein kinase THESEUS 1
XM_020358784.1	LOC109798473	-1.31514	4.36758	0.00405339	0.0397025	Down	receptor-like protein kinase THESEUS 1
XM_020357470.1	LOC109797431	-2.01468	3.08693	0.00102631	0.0138318	Down	receptor-like serine/threonine-protein kinase ALE2
XM_020367500.1	LOC109805433	-3.26146	3.41993	1.5e-07	8.34e-06	Down	receptor-like serine/threonine-protein kinase ALE2
XM_020371319.1	LOC109808351	-1.59674	4.0495	0.00068981	0.00997143	Down	receptor-like serine/threonine-protein kinase ALE2
XM_020371627.1	LOC109808576	-2.48291	4.85832	1.43e-09	1.32e-07	Down	receptor-like serine/threonine-protein kinase ALE2
XM_020349535.1	LOC109790389	-2.1718	4.216	3.87e-06	0.000145268	Down	receptor-like serine/threonine-protein kinase At2g45590
XM_020347070.1	LOC109788365	-2.11382	3.12291	0.000432628	0.00697654	Down	receptor-like serine/threonine-protein kinase SD1-8
XM_020367671.1	LOC109805548	-1.44129	3.66908	0.00252893	0.027902	Down	respiratory burst oxidase homolog protein A-like
XM_020348547.1	LOC109789569	-1.7373	4.24655	5.62e-05	0.00136433	Down	reticulon-like protein B21
XM_020362553.1	LOC109801474	-2.1593	3.18116	0.000322457	0.00552326	Down	reticulon-like protein B9
XM_020372855.1	LOC109809521	-4.76047	1.83881	0.00171085	0.0205142	Down	rhicadhesin receptor-like
XM_020356605.1	LOC109796800	-2.32885	2.62168	0.00257199	0.0282301	Down	rho GTPase-activating protein 2
XM_020355406.1	LOC109795848	-1.33586	4.43011	0.0010026	0.0135593	Down	rho GTPase-activating protein 2-like
XM_020356867.1	LOC109796987	-2.14832	3.77648	0.000227752	0.0041854	Down	rho GTPase-activating protein 3
XM_020351850.1	LOC109792438	-1.1843	5.29984	0.00154004	0.0190579	Down	rho GTPase-activating protein 7
XM_020357800.1	LOC109797689	-1.39988	4.40677	0.00264538	0.028886	Down	ribonucleoside-diphosphate reductase large subunit-like
XM_020384804.1	LOC109819173	-2.69898	3.69	2e-05	0.000571595	Down	ribonucleoside-diphosphate reductase small chain
XM_020362876.1	LOC109801756	-1.59171	5.08007	3.12e-05	0.000832905	Down	ricin B-like lectin R40G3
XM_020363668.1	LOC109802341	-1.75281	2.97839	0.00452381	0.0431847	Down	ring canal kelch homolog
XM_020375698.1	LOC109811858	-1.36846	4.14841	0.00179099	0.0212408	Down	RING-H2 finger protein ATL13
XM_020374567.1	LOC109810952	-2.18384	2.96267	0.00167504	0.0202132	Down	RING-H2 finger protein ATL20-like
XM_020373118.1	LOC109809732	-5.00302	1.82362	0.000506646	0.00787058	Down	RING-H2 finger protein ATL52-like
XM_020361420.1	LOC109800627	-1.09572	4.68599	0.00447557	0.0428646	Down	RING-H2 finger protein ATL65
XM_020355001.1	LOC109795480	-4.39161	2.79477	6.86e-06	0.000239021	Down	RNA-binding protein 38-like
XM_020382143.1	LOC109816966	-4.07092	2.63201	8.27e-05	0.00187605	Down	RNA-binding protein 38-like
XM_020355023.1	LOC109795495	-4.76974	1.7521	0.00136867	0.0173994	Down	root phototropism protein 3-like
XM_020354991.1	LOC109795472	-3.88251	2.58069	0.000462373	0.00731944	Down	rop guanine nucleotide exchange factor 5-like
XM_020367952.1	LOC109805762	-1.36915	8.89598	0.00026304	0.00469298	Down	S-adenosylmethionine synthase 2
XM_020355414.1	LOC109795856	-1.36516	4.31051	0.00137713	0.0174686	Down	salicylate carboxymethyltransferase
XM_020380296.1	LOC109815545	-1.54263	4.14989	0.000592033	0.00887174	Down	scarecrow-like protein 6
XM_020381046.1	LOC109816155	-4.11169	2.57733	3.02e-05	0.00081168	Down	scopoletin glucosyltransferase-like
XM_020377861.1	LOC109813639	-1.31378	4.11461	0.00203394	0.0234512	Down	selT-like protein
XM_020378619.1	LOC109814246	-2.37625	2.57002	0.00188514	0.0220964	Down	septum-promoting GTP-binding protein 1
XM_020371387.1	LOC109808392	-1.32152	4.32248	0.00288305	0.030831	Down	serine carboxypeptidase 24-like
XM_020348722.1	LOC109789691	-3.03389	2.89694	0.000185221	0.0035552	Down	serine carboxypeptidase-like 45
XM_020377949.1	LOC109813708	-4.42463	1.51455	0.00438215	0.0421258	Down	serine carboxypeptidase-like 45
XM_020370955.1	LOC109808109	-1.41761	7.76584	0.000112939	0.00241441	Down	serine hydroxymethyltransferase 4-like
XM_020368076.1	LOC109805838	-1.34518	5.53368	0.000178375	0.00344366	Down	serine/arginine-rich splicing factor SR45a
XM_020356859.1	LOC109796980	-5.69188	2.40442	3.05e-05	0.000817285	Down	serine/threonine-protein kinase Aurora-2
XM_020383250.1	LOC109817898	-2.78736	2.99077	0.000108226	0.00234377	Down	serine/threonine-protein kinase D6PK-like
XM_020358817.1	LOC109798501	-1.36038	4.52696	0.00135262	0.0172423	Down	serine/threonine-protein kinase Nek5-like
XM_020375092.1	LOC109811361	-1.66014	3.41714	0.00297211	0.0315767	Down	serine/threonine-protein kinase pakG-like
XM_020376659.1	LOC109812653	-1.65981	3.29968	0.0022924	0.0257806	Down	shikimate O-hydroxycinnamoyltransferase-like
XM_020357581.1	LOC109797524	-3.59539	3.38621	3.94e-06	0.000147212	Down	short-chain dehydrogenase TIC 32, chloroplastic-like
XM_020380279.1	LOC109815528	-1.3424	5.21305	0.000416469	0.00678811	Down	single-stranded DNA-binding protein WHY1, chloroplastic-like
XM_020375470.1	LOC109811675	-3.01697	3.76688	2.83e-08	1.77e-06	Down	squalene epoxidase 3-like
XM_020375490.1	LOC109811686	-2.97453	3.75325	1.1e-07	6.29e-06	Down	squalene epoxidase 3-like
XM_020370468.1	LOC109807820	-1.5037	4.57701	0.000129973	0.0027017	Down	squamosa promoter-binding-like protein 1
XM_020347418.1	LOC109788641	-2.05393	2.68962	0.0053708	0.0489251	Down	squamosa promoter-binding-like protein 3
XM_020356296.1	LOC109796601	-2.74664	2.75218	0.000472106	0.00743312	Down	squamosa promoter-binding-like protein 9
XM_020362161.1	LOC109801153	-6.11366	2.7719	1.06e-05	0.000341083	Down	stearoyl-[acyl-carrier-protein] 9-desaturase 6, chloroplastic-like
XM_020372429.1	LOC109809188	-2.89124	2.95393	7.38e-05	0.00171217	Down	stearoyl-[acyl-carrier-protein] 9-desaturase 6, chloroplastic-like
XM_020372929.1	LOC109809589	-2.67547	5.0713	0.000186869	0.00358389	Down	stellacyanin-like
XM_020379651.1	LOC109815063	-4.66425	1.69129	0.00199967	0.0231476	Down	steroid 5-alpha-reductase DET2
XM_020383068.1	LOC109817732	-1.19717	4.33146	0.0040837	0.0399208	Down	stomatal closure-related actin-binding protein 2-like
XM_020352925.1	LOC109793453	-2.69173	2.26021	0.00463999	0.0440758	Down	stress-response A/B barrel domain-containing protein At5g22580
XM_020377656.1	LOC109813464	-1.35887	3.91782	0.00328023	0.0339414	Down	strigolactone esterase D14-like
XM_020381079.1	LOC109816182	-4.94322	3.23904	3.95e-08	2.41e-06	Down	STS14 protein-like
XM_020347011.1	LOC109788317	-3.00325	2.36924	0.00119761	0.0156078	Down	subtilisin-like protease Glyma18g48580
XM_020347012.1	LOC109788318	-2.51288	2.71751	0.00110344	0.0145514	Down	subtilisin-like protease Glyma18g48580
XM_020347019.1	LOC109788326	-4.87051	5.96755	3.23e-19	1.75e-16	Down	subtilisin-like protease Glyma18g48580
XM_020371903.1	LOC109808769	-1.71307	3.82348	0.000276426	0.00489459	Down	subtilisin-like protease Glyma18g48580
XM_020357333.1	LOC109797322	-3.01057	4.81174	8.16e-11	1e-08	Down	subtilisin-like protease SBT1.1
XM_020376377.1	LOC109812418	-2.15124	3.13335	0.00160561	0.0195884	Down	subtilisin-like protease SBT1.1
XM_020364663.1	LOC109803200	-3.45461	3.14109	1.55e-05	0.000465988	Down	subtilisin-like protease SBT1.2
XM_020349534.1	LOC109790388	-1.81419	5.74917	6.14e-06	0.000217983	Down	subtilisin-like protease SBT1.3
XM_020371584.1	LOC109808546	-2.54333	4.45437	1.81e-06	7.55e-05	Down	subtilisin-like protease SBT1.5
XM_020357114.1	LOC109797171	-2.03742	6.22199	6.05e-06	0.000216243	Down	subtilisin-like protease SBT1.7
XM_020379964.1	LOC109815290	-2.76943	3.47681	1.79e-05	0.000523071	Down	subtilisin-like protease SBT1.8
XM_020368185.1	LOC109805901	-2.93487	3.90217	2.14e-08	1.39e-06	Down	subtilisin-like protease SBT2.2
XM_020371666.1	LOC109808611	-1.64554	5.33523	0.000105909	0.00230429	Down	subtilisin-like protease SBT2.5
XM_020365035.1	LOC109803452	-2.45402	5.6045	5.91e-09	4.56e-07	Down	subtilisin-like protease SBT2.6
XM_020372063.1	LOC109808892	-2.34878	3.0182	0.000305988	0.00532895	Down	subtilisin-like protease SBT3.4
XM_020350492.1	LOC109791224	-2.05526	2.8486	0.00280342	0.0302152	Down	subtilisin-like protease SBT3.5
XM_020378545.1	LOC109814177	-1.75738	3.35272	0.00244117	0.0271393	Down	sucrose synthase 6-like
XM_020364861.1	LOC109803338	-2.06339	4.25487	0.000210822	0.00395219	Down	sucrose synthase 7-like
XM_020359026.1	LOC109798675	-1.00673	5.59859	0.00485556	0.0454747	Down	synaptotagmin-2-like
XM_020360508.1	LOC109799865	-1.67318	3.54084	0.00156248	0.0192233	Down	syntaxin-112-like
XM_020371907.1	LOC109808772	-4.43015	2.88061	2.45e-06	9.66e-05	Down	syntaxin-related protein KNOLLE
XM_020371652.1	LOC109808601	-2.70834	3.36332	1.54e-05	0.000461892	Down	taxadien-5-alpha-ol O-acetyltransferase-like
XM_020359936.1	LOC109799393	-1.76024	4.00475	9.71e-05	0.00215147	Down	tetraspanin-2
XM_020359729.1	LOC109799189	-1.30255	3.90631	0.00521737	0.0478454	Down	tetraspanin-3-like
XM_020360138.1	LOC109799558	-3.0109	3.18881	5.24e-05	0.00128218	Down	thaumatin-like protein
XM_020359018.1	LOC109798670	-2.28621	2.89664	0.00166649	0.0201414	Down	thaumatin-like protein 1b
XM_020346746.1	LOC109788091	-2.05667	4.57392	1.05e-06	4.66e-05	Down	thermospermine synthase ACAULIS5-like
XM_020383352.1	LOC109817983	-2.92078	2.39129	0.00247639	0.0275047	Down	thymidine kinase a-like
XM_020365743.1	LOC109804012	-3.276	2.59342	0.000314979	0.00543676	Down	TORTIFOLIA1-like protein 2
XM_020347894.1	LOC109789029	-1.63642	4.02008	0.000574471	0.0086475	Down	TORTIFOLIA1-like protein 3
XM_020379816.1	LOC109815174	-1.04045	5.33991	0.00383916	0.0381005	Down	TORTIFOLIA1-like protein 3
XM_020375770.1	LOC109811925	-2.39512	4.62254	1.9e-05	0.000551191	Down	TPR repeat-containing thioredoxin TTL1
XM_020368811.1	LOC109806418	-1.22754	4.71532	0.00227105	0.0256147	Down	TPR repeat-containing thioredoxin TTL1-like
XM_020370485.1	LOC109807827	-1.22685	4.70543	0.00122958	0.0159176	Down	transaldolase
XM_020352797.1	LOC109793328	-2.60883	3.78654	6.99e-07	3.22e-05	Down	transcription factor AS1-like
XM_020377213.1	LOC109813090	-1.3996	3.67456	0.00364993	0.0366598	Down	transcription factor bHLH113
XM_020382223.1	LOC109817027	-4.47947	1.63638	0.00401074	0.039384	Down	transcription factor bHLH117
XM_020359665.1	LOC109799140	-1.14148	5.33315	0.00196346	0.0228193	Down	transcription factor bHLH122-like
XM_020379544.1	LOC109814984	-1.14591	5.39741	0.00275399	0.0297789	Down	transcription factor bHLH145-like
XM_020378114.1	LOC109813849	-1.86334	3.13123	0.00269331	0.0292995	Down	transcription factor bHLH30
XM_020373331.1	LOC109809911	-2.02794	3.88537	8.45e-05	0.00191042	Down	transcription factor bHLH48-like
XM_020348015.1	LOC109789131	-5.08337	5.17922	1.59e-18	7.27e-16	Down	transcription factor bHLH57-like
XM_020382880.1	LOC109817592	-1.72739	3.08567	0.00358174	0.0361306	Down	transcription factor bHLH62-like
XM_020362749.1	LOC109801636	-1.41606	4.73757	0.000468974	0.00739846	Down	transcription factor bHLH68-like
XM_020348121.1	LOC109789217	-2.68489	4.13655	3.11e-05	0.000832208	Down	transcription factor bHLH71-like
XM_020354541.1	LOC109795118	-1.86027	3.21549	0.0010401	0.0139709	Down	transcription factor bHLH74-like
XM_020360495.1	LOC109799858	-1.41861	4.03944	0.0014346	0.018021	Down	transcription factor bHLH79-like
XM_020361629.1	LOC109800768	-4.01271	2.42853	3.87e-05	0.000997001	Down	transcription factor bHLH93-like
XM_020372030.1	LOC109808864	-1.69799	4.96175	9.9e-06	0.000324919	Down	transcription factor BIM1
XM_020365736.1	LOC109804005	-2.15231	4.25063	1.13e-06	4.93e-05	Down	transcription factor DIVARICATA-like
XM_020350906.1	LOC109791575	-1.44685	3.62231	0.00400977	0.039384	Down	transcription factor EGL1-like
XM_020350304.1	LOC109791053	-1.3752	4.06438	0.00172967	0.0206585	Down	transcription factor JUNGBRUNNEN 1-like
XM_020352437.1	LOC109792979	-1.79318	3.67115	0.00148188	0.0185151	Down	transcription factor MYB114-like
XM_020358726.1	LOC109798438	-1.71921	4.33866	6.96e-05	0.00162984	Down	transcription factor MYB124-like
XM_020371303.1	LOC109808342	-3.17669	2.50439	0.000316161	0.00544421	Down	transcription factor MYB12-like
XM_020366597.1	LOC109804756	-1.62588	3.82456	0.000700687	0.0101036	Down	transcription factor MYB14-like
XM_020361790.1	LOC109800877	-1.4191	5.41768	0.000564769	0.00851796	Down	transcription factor MYB1R1
XM_020357006.1	LOC109797090	-2.1331	2.76424	0.00451465	0.0431149	Down	transcription factor MYB36-like
XM_020355187.1	LOC109795691	-4.36746	1.5752	0.00537936	0.0489648	Down	transcription factor MYB86-like
XM_020357162.1	LOC109797206	-7.05532	3.1354	3.13e-11	4.26e-09	Down	transcription factor PIF3-like
XM_020372380.1	LOC109809145	-4.85459	1.80546	0.000985237	0.013371	Down	transcription factor PIL1-like
XM_020346356.1	LOC109787789	-2.19248	5.50003	1.2e-08	8.22e-07	Down	transcription factor TCP3-like
XM_020359060.1	LOC109798701	-3.16571	3.33562	3.99e-07	1.99e-05	Down	transcription factor TCP4-like
XM_020357488.1	LOC109797442	-1.96002	3.89668	3.16e-05	0.000840522	Down	transcription factor TCP9
XM_020380135.1	LOC109815415	-5.86566	2.33705	3.85e-06	0.000145012	Down	transcription factor TGA3-like
XM_020363290.1	LOC109802080	-1.85911	4.22054	6.78e-05	0.00159447	Down	transcription repressor MYB6-like
XM_020371534.1	LOC109808504	-6.30625	2.52261	2.52e-07	1.34e-05	Down	transcription repressor MYB6-like
XM_020359575.1	LOC109799084	-1.91886	3.30779	0.000822607	0.0115264	Down	transcription repressor OFP8-like
XM_020350260.1	LOC109791010	-2.29657	3.1976	0.000169889	0.00330999	Down	transmembrane 9 superfamily member 11
XM_020352373.1	LOC109792923	-1.56296	3.82299	0.00104694	0.0140414	Down	transmembrane 9 superfamily member 11-like
XM_020378769.1	LOC109814360	-1.59373	3.65112	0.00160317	0.0195801	Down	transmembrane 9 superfamily member 12
XM_020359209.1	LOC109798811	-2.77053	2.84933	0.000110371	0.00237038	Down	transmembrane protein 205
XM_020375114.1	LOC109811371	-1.80057	2.94259	0.00416024	0.0404768	Down	transmembrane protein 64-like
XM_020374337.1	LOC109810782	-3.63695	4.03136	3.62e-08	2.23e-06	Down	transport and Golgi organization 2 homolog
XM_020376789.1	LOC109812753	-4.761	6.93298	2.25e-16	7.71e-14	Down	trans-resveratrol di-O-methyltransferase-like
XM_020380704.1	LOC109815887	-2.09819	4.50835	5.01e-07	2.4e-05	Down	trihelix transcription factor ASIL2
XM_020354468.1	LOC109795059	-3.83681	4.49023	4.29e-13	8.4e-11	Down	trihelix transcription factor GTL2-like
XM_020357944.1	LOC109797805	-1.47596	3.49585	0.00387893	0.0383646	Down	trihelix transcription factor PTL
XM_020349455.1	LOC109790322	-1.75371	3.21949	0.00241172	0.0268889	Down	tropinone reductase homolog At5g06060-like
XM_020371773.1	LOC109808676	-2.13741	4.50892	4.01e-07	2e-05	Down	truncated basic helix-loop-helix protein A-like
XM_020353497.1	LOC109794028	-3.08803	2.92107	0.000149373	0.00298772	Down	tubulin alpha-2 chain-like
XM_020374014.1	LOC109810531	-1.2011	7.21177	0.00247313	0.0274816	Down	tubulin alpha-3 chain
XM_020379714.1	LOC109815109	-1.13736	7.96382	0.00336915	0.0345803	Down	tubulin alpha-4 chain
XM_020369383.1	LOC109806851	-2.15665	4.42985	7.07e-06	0.000244158	Down	tubulin beta-1 chain
XM_020359986.1	LOC109799428	-1.35636	5.31022	0.000787009	0.0111145	Down	tubulin beta-1 chain-like
XM_020380402.1	LOC109815640	-1.22975	5.37854	0.00484564	0.0454014	Down	two-component response regulator ARR9
XM_020352379.1	LOC109792929	-4.45173	1.51981	0.00370364	0.0370714	Down	type I inositol polyphosphate 5-phosphatase 10-like
XM_020378002.1	LOC109813751	-1.14683	4.4063	0.00531426	0.0485369	Down	ubiquitin carboxyl-terminal hydrolase 15
XM_020346768.1	LOC109788110	-4.18324	2.71129	1.63e-05	0.000484871	Down	ubiquitin-like protein 5
XM_020383757.1	LOC109818315	-1.16897	4.50362	0.0032217	0.0334993	Down	U-box domain-containing protein 11-like
XM_020348032.1	LOC109789143	-3.87232	2.4838	0.000222347	0.00410875	Down	U-box domain-containing protein 27-like
XM_020380847.1	LOC109816002	-2.59762	3.35014	1.27e-05	0.00039377	Down	U-box domain-containing protein 7-like
XM_020355252.1	LOC109795730	-1.42013	4.50245	0.000366183	0.00611232	Down	U-box domain-containing protein 9-like
XM_020371888.1	LOC109808758	-1.19277	5.41812	0.0020797	0.0238138	Down	UDP-glucuronic acid decarboxylase 2-like
XM_020351783.1	LOC109792376	-2.35109	8.1962	0.00318087	0.0331933	Down	UDP-glycosyltransferase 708D1-like
XM_020361414.1	LOC109800622	-1.82906	3.2947	0.00155163	0.0191302	Down	UDP-glycosyltransferase 73B4-like
XM_020366888.1	LOC109804959	-2.13841	4.37013	7.66e-07	3.49e-05	Down	UDP-glycosyltransferase 79A6
XM_020381542.1	LOC109816497	-4.1838	2.6774	3.1e-05	0.000831298	Down	UDP-glycosyltransferase 79B30-like
XM_020363908.1	LOC109802514	-1.77971	3.53386	0.000624567	0.00927576	Down	UDP-glycosyltransferase 83A1-like
XM_020348465.1	LOC109789499	-2.52638	3.94858	1.69e-06	7.08e-05	Down	UDP-glycosyltransferase 92A1-like
XM_020383159.1	LOC109817818	-1.58046	4.25875	0.000238927	0.0043496	Down	UDP-glycosyltransferase 92A1-like
XM_020360473.1	LOC109799835	-2.04207	3.82172	0.000878119	0.012158	Down	uncharacterized GPI-anchored protein At3g06035-like
XM_020360668.1	LOC109799993	-2.47909	2.61029	0.00540589	0.0491295	Down	uncharacterized GPI-anchored protein At4g28100
XM_020359904.1	LOC109799367	-4.0939	4.51681	3.33e-13	6.57e-11	Down	uncharacterized GPI-anchored protein At4g28100-like
XM_020369043.1	LOC109806590	-2.381	2.8219	0.000659691	0.00964475	Down	uncharacterized GPI-anchored protein At4g28100-like
XM_020378556.1	LOC109814181	-1.45554	3.46731	0.00499533	0.0463012	Down	uncharacterized GPI-anchored protein At5g19250-like
XM_020346747.1	LOC109788097	-2.05216	3.80614	2.34e-05	0.000651693	Down	uncharacterized LOC109788097
XM_020346757.1	LOC109788102	-1.95575	3.21803	0.00226884	0.0256022	Down	uncharacterized LOC109788102
XM_020347120.1	LOC109788401	-3.85151	3.42077	2.39e-07	1.28e-05	Down	uncharacterized LOC109788401
XM_020347234.1	LOC109788495	-4.3425	1.50749	0.00508821	0.0469938	Down	uncharacterized LOC109788495
XM_020347420.1	LOC109788643	-1.59755	3.52482	0.00184175	0.0217079	Down	uncharacterized LOC109788643
XM_020347431.1	LOC109788654	-1.58838	3.53685	0.00285375	0.030602	Down	uncharacterized LOC109788654
XM_020347727.1	LOC109788878	-1.99852	4.20601	7.61e-06	0.000259958	Down	uncharacterized LOC109788878
XM_020347816.1	LOC109788952	-2.45551	4.47765	5.19e-07	2.47e-05	Down	uncharacterized LOC109788952
XM_020347824.1	LOC109788960	-2.68623	3.23299	1.49e-05	0.000449093	Down	uncharacterized LOC109788960
XM_020347833.1	LOC109788969	-2.18719	3.47879	9.98e-05	0.00220519	Down	uncharacterized LOC109788969
XM_020348150.1	LOC109789241	-4.61648	3.86719	7.9e-08	4.62e-06	Down	uncharacterized LOC109789241
XM_020348814.1	LOC109789777	-3.69374	2.24614	0.000331126	0.00564441	Down	uncharacterized LOC109789777
XM_020349030.1	LOC109789957	-4.23616	3.25646	1.66e-08	1.11e-06	Down	uncharacterized LOC109789957
XM_020349575.1	LOC109790430	-1.66606	4.4024	9.13e-05	0.00203293	Down	uncharacterized LOC109790430
XM_020349622.1	LOC109790466	-2.8931	2.23567	0.00162623	0.0197986	Down	uncharacterized LOC109790466
XM_020349674.1	LOC109790510	-5.34262	2.13113	0.000129433	0.0026929	Down	uncharacterized LOC109790510
XM_020349823.1	LOC109790634	-1.18704	4.41088	0.0038541	0.0382202	Down	uncharacterized LOC109790634
XM_020350295.1	LOC109791043	-3.35083	3.7975	3.77e-08	2.3e-06	Down	uncharacterized LOC109791043
XM_020350523.1	LOC109791252	-3.90488	3.01486	1.25e-06	5.39e-05	Down	uncharacterized LOC109791252
XM_020350670.1	LOC109791377	-2.80697	3.20479	5.23e-05	0.00128053	Down	uncharacterized LOC109791377
XM_020350691.1	LOC109791399	-3.21206	2.55376	0.00025642	0.00460686	Down	uncharacterized LOC109791399
XM_020350796.1	LOC109791499	-3.90379	4.06878	9.15e-11	1.09e-08	Down	uncharacterized LOC109791499
XM_020350841.1	LOC109791533	-1.5617	3.7882	0.00154786	0.0191242	Down	uncharacterized LOC109791533
XM_020350954.1	LOC109791641	-3.16859	2.45995	0.00043736	0.0070274	Down	uncharacterized LOC109791641
XM_020351302.1	LOC109791936	-2.68359	3.31545	2.26e-05	0.000635412	Down	uncharacterized LOC109791936
XM_020351370.1	LOC109791968	-1.06544	5.23931	0.00355884	0.0359406	Down	uncharacterized LOC109791968
XM_020351771.1	LOC109792362	-1.46441	3.64359	0.00279315	0.0301324	Down	uncharacterized LOC109792362
XM_020351793.1	LOC109792382	-1.72369	3.4446	0.00175939	0.0209277	Down	uncharacterized LOC109792382
XM_020352405.1	LOC109792952	-1.94401	3.07469	0.00158679	0.0194198	Down	uncharacterized LOC109792952
XM_020352453.1	LOC109792991	-2.86156	2.25729	0.00180953	0.021393	Down	uncharacterized LOC109792991
XM_020352789.1	LOC109793319	-1.57391	4.59312	0.000131005	0.00271287	Down	uncharacterized LOC109793319
XM_020353128.1	LOC109793670	-3.8763	2.43659	0.000152393	0.00303509	Down	uncharacterized LOC109793670
XM_020353478.1	LOC109794003	-1.85474	3.39607	0.000775366	0.01099	Down	uncharacterized LOC109794003
XM_020353493.1	LOC109794023	-2.10184	4.236	4.63e-06	0.000170804	Down	uncharacterized LOC109794023
XM_020353809.1	LOC109794350	-2.66002	2.99247	6.3e-05	0.00150358	Down	uncharacterized LOC109794350
XM_020354430.1	LOC109795023	-1.42325	4.2028	0.000948284	0.0129666	Down	uncharacterized LOC109795023
XM_020354533.1	LOC109795113	-4.5758	1.7338	0.00310401	0.0326103	Down	uncharacterized LOC109795113
XM_020355030.1	LOC109795501	-1.65156	4.47779	0.000631202	0.00933858	Down	uncharacterized LOC109795501
XM_020355413.1	LOC109795855	-3.50884	3.14924	1.85e-06	7.64e-05	Down	uncharacterized LOC109795855
XM_020355455.1	LOC109795895	-3.17495	2.84373	3.18e-05	0.000842816	Down	uncharacterized LOC109795895
XM_020355756.1	LOC109796113	-1.44412	5.35615	0.000223528	0.00412403	Down	uncharacterized LOC109796113
XM_020356326.1	LOC109796619	-1.471	3.38789	0.00475928	0.0447189	Down	uncharacterized LOC109796619
XM_020356454.1	LOC109796671	-1.95616	3.25356	0.000477295	0.00750468	Down	uncharacterized LOC109796671
XM_020356430.1	LOC109796682	-1.1181	4.81954	0.00274222	0.0297067	Down	uncharacterized LOC109796682
XM_020356517.1	LOC109796742	-1.59447	3.54833	0.00355706	0.0359406	Down	uncharacterized LOC109796742
XM_020356596.1	LOC109796794	-2.22245	3.27668	0.000170062	0.0033106	Down	uncharacterized LOC109796794
XM_020356796.1	LOC109796934	-4.54933	1.77593	0.0042133	0.0408736	Down	uncharacterized LOC109796934
XM_020357117.1	LOC109797172	-2.90052	3.92697	2.5e-08	1.59e-06	Down	uncharacterized LOC109797172
XM_020357244.1	LOC109797261	-3.28171	1.90465	0.00317454	0.0331718	Down	uncharacterized LOC109797261
XM_020357750.1	LOC109797648	-2.52624	2.50137	0.00315177	0.0329635	Down	uncharacterized LOC109797648
XM_020357819.1	LOC109797701	-1.59648	4.00375	0.000401563	0.00659424	Down	uncharacterized LOC109797701
XM_020357851.1	LOC109797729	-2.42732	2.73185	0.00148742	0.0185745	Down	uncharacterized LOC109797729
XM_020358138.1	LOC109797956	-4.15482	5.62261	2.94e-16	9.77e-14	Down	uncharacterized LOC109797956
XM_020358150.1	LOC109797967	-2.98612	3.96771	4.67e-07	2.26e-05	Down	uncharacterized LOC109797967
XM_020358205.1	LOC109798018	-3.49038	4.37911	1.72e-11	2.49e-09	Down	uncharacterized LOC109798018
XM_020358411.1	LOC109798164	-1.42322	3.64426	0.00422611	0.0409467	Down	uncharacterized LOC109798164
XM_020358503.1	LOC109798288	-1.42806	4.68707	0.000261812	0.00468208	Down	uncharacterized LOC109798288
XM_020358592.1	LOC109798360	-3.95247	4.21049	3.33e-10	3.56e-08	Down	uncharacterized LOC109798360
XM_020359118.1	LOC109798739	-5.48972	2.32714	0.000141981	0.00287053	Down	uncharacterized LOC109798739
XM_020359290.1	LOC109798871	-1.42592	4.33887	0.000714486	0.0102645	Down	uncharacterized LOC109798871
XM_020359331.1	LOC109798899	-3.6617	7.16399	3.54e-11	4.75e-09	Down	uncharacterized LOC109798899
XM_020359555.1	LOC109799066	-5.42337	2.31714	0.00026363	0.00469298	Down	uncharacterized LOC109799066
XM_020359710.1	LOC109799172	-3.39765	2.60417	9.17e-05	0.0020379	Down	uncharacterized LOC109799172
XM_020360248.1	LOC109799647	-1.69103	3.71379	0.000457463	0.00726144	Down	uncharacterized LOC109799647
XM_020360329.1	LOC109799714	-1.838	3.89871	0.000168873	0.00329572	Down	uncharacterized LOC109799714
XM_020361500.1	LOC109800677	-1.06106	5.25182	0.00494967	0.0460061	Down	uncharacterized LOC109800677
XM_020361665.1	LOC109800790	-2.04828	2.65875	0.00518913	0.0476427	Down	uncharacterized LOC109800790
XM_020361766.1	LOC109800857	-1.93712	3.68822	0.000218484	0.00405712	Down	uncharacterized LOC109800857
XM_020361791.1	LOC109800878	-5.07187	1.94828	0.000416217	0.00678811	Down	uncharacterized LOC109800878
XM_020361817.1	LOC109800901	-1.60087	4.61353	7.35e-05	0.0017108	Down	uncharacterized LOC109800901
XM_020362170.1	LOC109801164	-2.02363	3.85308	0.000128384	0.00267345	Down	uncharacterized LOC109801164
XM_020362246.1	LOC109801226	-1.68565	3.14105	0.00352062	0.0356684	Down	uncharacterized LOC109801226
XM_020362324.1	LOC109801291	-1.71543	4.59939	1.91e-05	0.000552743	Down	uncharacterized LOC109801291
XM_020362455.1	LOC109801399	-2.28419	3.22087	0.000291506	0.00511112	Down	uncharacterized LOC109801399
XM_020362625.1	LOC109801530	-2.87035	2.29197	0.00166427	0.0201249	Down	uncharacterized LOC109801530
XM_020363004.1	LOC109801860	-1.64145	5.14241	1.72e-05	0.000509046	Down	uncharacterized LOC109801860
XM_020363390.1	LOC109802157	-7.2066	3.57758	2.35e-09	2.05e-07	Down	uncharacterized LOC109802157
XM_020363531.1	LOC109802249	-2.43958	2.46973	0.00470066	0.0443483	Down	uncharacterized LOC109802249
XM_020363751.1	LOC109802396	-5.49161	2.14433	4.61e-05	0.00115279	Down	uncharacterized LOC109802396
XM_020363853.1	LOC109802470	-3.31912	3.74424	3.72e-07	1.89e-05	Down	uncharacterized LOC109802470
XM_020363929.1	LOC109802529	-1.83825	3.74559	0.000211034	0.00395299	Down	uncharacterized LOC109802529
XM_020364010.1	LOC109802591	-1.30744	4.62492	0.0020546	0.0236193	Down	uncharacterized LOC109802591
XM_020364164.1	LOC109802763	-3.56639	3.16646	7.95e-07	3.61e-05	Down	uncharacterized LOC109802763
XM_020365435.1	LOC109803760	-3.28064	4.05745	2.25e-09	1.98e-07	Down	uncharacterized LOC109803760
XM_020365692.1	LOC109803973	-1.44547	4.63192	0.000237337	0.00432402	Down	uncharacterized LOC109803973
XM_020365758.1	LOC109804020	-2.01851	5.19698	1.62e-07	8.98e-06	Down	uncharacterized LOC109804020
XM_020365804.1	LOC109804053	-2.68316	2.30241	0.00473253	0.0445745	Down	uncharacterized LOC109804053
XM_020366527.1	LOC109804697	-1.15323	5.25177	0.00213816	0.0243625	Down	uncharacterized LOC109804697
XM_020366806.1	LOC109804891	-2.75799	3.03557	0.000354679	0.00596524	Down	uncharacterized LOC109804891
XM_020367175.1	LOC109805175	-3.20755	2.06372	0.00358071	0.0361306	Down	uncharacterized LOC109805175
XM_020367281.1	LOC109805260	-1.59834	3.61264	0.00157691	0.0193294	Down	uncharacterized LOC109805260
XM_020367313.1	LOC109805285	-3.18247	1.93951	0.00405128	0.0396985	Down	uncharacterized LOC109805285
XM_020368128.1	LOC109805868	-2.16438	2.70722	0.00345262	0.0350711	Down	uncharacterized LOC109805868
XM_020368167.1	LOC109805893	-2.16002	3.5334	3.46e-05	0.000906075	Down	uncharacterized LOC109805893
XM_020368219.1	LOC109805926	-3.22043	2.49569	0.000311085	0.00538952	Down	uncharacterized LOC109805926
XM_020368302.1	LOC109805983	-1.31816	5.56633	0.000241589	0.00439116	Down	uncharacterized LOC109805983
XM_020368362.1	LOC109806027	-1.42521	4.30564	0.000735827	0.0105192	Down	uncharacterized LOC109806027
XM_020368404.1	LOC109806058	-2.05012	4.14282	2.34e-05	0.000651693	Down	uncharacterized LOC109806058
XM_020368840.1	LOC109806410	-2.34874	3.13133	0.000131019	0.00271287	Down	uncharacterized LOC109806410
XM_020368917.1	LOC109806494	-3.75823	2.29712	0.000232554	0.00424691	Down	uncharacterized LOC109806494
XM_020369333.1	LOC109806821	-2.9146	3.58757	8.18e-06	0.000277547	Down	uncharacterized LOC109806821
XM_020369778.1	LOC109807256	-1.98683	3.69894	0.000108817	0.00235436	Down	uncharacterized LOC109807256
XM_020371009.1	LOC109808142	-1.51564	4.26654	0.00165297	0.0200488	Down	uncharacterized LOC109808142
XM_020371287.1	LOC109808319	-1.63531	3.99605	0.000247147	0.00446985	Down	uncharacterized LOC109808319
XM_020371553.1	LOC109808517	-2.14385	4.25637	2.44e-06	9.63e-05	Down	uncharacterized LOC109808517
XM_020371874.1	LOC109808751	-4.52673	1.52691	0.00330068	0.0341075	Down	uncharacterized LOC109808751
XM_020372093.1	LOC109808909	-2.73313	2.4433	0.00142133	0.0178929	Down	uncharacterized LOC109808909
XM_020372252.1	LOC109809030	-3.86798	2.42332	0.000166466	0.00325966	Down	uncharacterized LOC109809030
XM_020372411.1	LOC109809173	-1.68431	3.24749	0.00318065	0.0331933	Down	uncharacterized LOC109809173
XM_020372454.1	LOC109809209	-2.63303	2.48596	0.00109377	0.0145143	Down	uncharacterized LOC109809209
XM_020372527.1	LOC109809273	-2.07252	3.56995	0.000143072	0.0028845	Down	uncharacterized LOC109809273
XM_020372554.1	LOC109809294	-2.66977	2.50116	0.00136159	0.0173281	Down	uncharacterized LOC109809294
XM_020372576.1	LOC109809311	-2.79473	3.36417	5.9e-05	0.00142085	Down	uncharacterized LOC109809311
XM_020372728.1	LOC109809419	-1.98739	3.34968	0.000507943	0.00788367	Down	uncharacterized LOC109809419
XM_020373055.1	LOC109809681	-3.2941	2.15727	0.00401704	0.0394292	Down	uncharacterized LOC109809681
XM_020373214.1	LOC109809815	-2.78224	4.739	3.52e-10	3.74e-08	Down	uncharacterized LOC109809815
XM_020373232.1	LOC109809830	-4.32804	1.45227	0.00548957	0.0496768	Down	uncharacterized LOC109809830
XM_020373347.1	LOC109809923	-3.03962	2.84482	0.000131419	0.00271723	Down	uncharacterized LOC109809923
XM_020373390.1	LOC109809959	-1.20737	5.43204	0.00110214	0.0145499	Down	uncharacterized LOC109809959
XM_020373531.1	LOC109810142	-2.43994	2.66674	0.00198409	0.0230245	Down	uncharacterized LOC109810142
XM_020374344.1	LOC109810790	-3.0942	2.4649	0.000523828	0.00807291	Down	uncharacterized LOC109810790
XM_020374427.1	LOC109810850	-1.37441	4.00614	0.00248039	0.027536	Down	uncharacterized LOC109810850
XM_020374589.1	LOC109810970	-1.53344	4.00257	0.000636384	0.00939735	Down	uncharacterized LOC109810970
XM_020374669.1	LOC109811033	-4.67365	1.79237	0.00249333	0.0276363	Down	uncharacterized LOC109811033
XM_020374816.1	LOC109811159	-4.72687	1.60841	0.00178519	0.0212129	Down	uncharacterized LOC109811159
XM_020374830.1	LOC109811169	-4.48638	1.63124	0.00343996	0.0350035	Down	uncharacterized LOC109811169
XM_020376520.1	LOC109812533	-3.65027	2.90345	1.26e-05	0.00039153	Down	uncharacterized LOC109812533
XM_020376560.1	LOC109812571	-2.17107	3.23185	0.000325191	0.0055595	Down	uncharacterized LOC109812571
XM_020376743.1	LOC109812717	-2.66176	2.09778	0.00481852	0.0451836	Down	uncharacterized LOC109812717
XM_020376817.1	LOC109812772	-4.57828	1.73883	0.00332732	0.0342613	Down	uncharacterized LOC109812772
XM_020377413.1	LOC109813248	-2.5458	2.48261	0.00237437	0.0265232	Down	uncharacterized LOC109813248
XM_020377507.1	LOC109813344	-1.46904	4.61197	0.000573267	0.00863607	Down	uncharacterized LOC109813344
XM_020378067.1	LOC109813806	-3.22857	2.01286	0.00342098	0.0348713	Down	uncharacterized LOC109813806
XM_020378079.1	LOC109813817	-1.89239	3.81235	0.000302177	0.0052744	Down	uncharacterized LOC109813817
XM_020378391.1	LOC109814058	-1.03153	6.54437	0.00367362	0.0368342	Down	uncharacterized LOC109814058
XM_020378586.1	LOC109814216	-1.6816	5.86342	6.12e-06	0.000217824	Down	uncharacterized LOC109814216
XM_020378640.1	LOC109814262	-1.25163	4.13482	0.0039898	0.039228	Down	uncharacterized LOC109814262
XM_020378799.1	LOC109814382	-3.36109	2.09903	0.00200399	0.0231747	Down	uncharacterized LOC109814382
XM_020379085.1	LOC109814618	-1.78853	3.52536	0.000551339	0.00836413	Down	uncharacterized LOC109814618
XM_020379175.1	LOC109814687	-1.32078	4.11097	0.00251753	0.0278562	Down	uncharacterized LOC109814687
XM_020379403.1	LOC109814887	-1.28095	5.04193	0.000840164	0.0117231	Down	uncharacterized LOC109814887
XM_020379533.1	LOC109814979	-2.85949	2.6156	0.000605209	0.00903432	Down	uncharacterized LOC109814979
XM_020379540.1	LOC109814985	-3.67913	2.20368	0.000404523	0.00663817	Down	uncharacterized LOC109814985
XM_020380320.1	LOC109815562	-1.9118	5.80316	3.6e-07	1.84e-05	Down	uncharacterized LOC109815562
XM_020380449.1	LOC109815670	-2.0609	2.5985	0.00508108	0.046981	Down	uncharacterized LOC109815670
XM_020380562.1	LOC109815765	-1.10905	6.22523	0.00338569	0.0346961	Down	uncharacterized LOC109815765
XM_020380613.1	LOC109815812	-1.67155	4.55976	2.77e-05	0.00075547	Down	uncharacterized LOC109815812
XM_020380628.1	LOC109815821	-1.74308	3.0442	0.00374931	0.0374321	Down	uncharacterized LOC109815821
XM_020380725.1	LOC109815906	-2.94718	2.71711	0.000426837	0.0068927	Down	uncharacterized LOC109815906
XM_020380889.1	LOC109816030	-1.61386	3.46594	0.00303745	0.0321327	Down	uncharacterized LOC109816030
XM_020380905.1	LOC109816042	-1.81199	4.2532	7.8e-05	0.00179166	Down	uncharacterized LOC109816042
XM_020380958.1	LOC109816089	-1.48531	4.60338	0.000193088	0.00367292	Down	uncharacterized LOC109816089
XM_020381059.1	LOC109816166	-2.15478	3.15653	0.000502631	0.00782706	Down	uncharacterized LOC109816166
XM_020381074.1	LOC109816178	-2.55139	3.73888	6.93e-06	0.000241019	Down	uncharacterized LOC109816178
XM_020381394.1	LOC109816393	-2.04061	5.30379	3.78e-07	1.92e-05	Down	uncharacterized LOC109816393
XM_020382194.1	LOC109817001	-1.07433	5.88474	0.00228493	0.0257339	Down	uncharacterized LOC109817001
XM_020382200.1	LOC109817006	-1.21434	5.78281	0.000861539	0.0119854	Down	uncharacterized LOC109817006
XM_020382404.1	LOC109817188	-1.80531	4.36967	0.00450887	0.043095	Down	uncharacterized LOC109817188
XM_020382652.1	LOC109817415	-4.46138	1.52509	0.00361483	0.0363741	Down	uncharacterized LOC109817415
XM_020382937.1	LOC109817620	-1.08413	5.80199	0.00275082	0.0297722	Down	uncharacterized LOC109817620
XM_020383090.1	LOC109817749	-1.66368	3.15498	0.0053184	0.0485369	Down	uncharacterized LOC109817749
XM_020383200.1	LOC109817852	-3.24172	2.05536	0.0036807	0.0368735	Down	uncharacterized LOC109817852
XM_020383448.1	LOC109818049	-2.24664	3.20426	0.000139646	0.00283453	Down	uncharacterized LOC109818049
XM_020383584.1	LOC109818180	-1.38847	4.1913	0.00129992	0.0166616	Down	uncharacterized LOC109818180
XM_020383724.1	LOC109818281	-1.78797	3.62081	0.00208514	0.0238643	Down	uncharacterized LOC109818281
XM_020384111.1	LOC109818593	-1.95119	3.27023	0.000458687	0.00727424	Down	uncharacterized LOC109818593
XM_020360899.1	LOC109800169	-1.84773	8.30991	6.2e-06	0.000219297	Down	uncharacterized protein At1g04910
XM_020346222.1	LOC109787679	-1.76714	3.41936	0.00103141	0.0138844	Down	uncharacterized protein At1g04910-like
XM_020347341.1	LOC109788578	-1.45435	4.66537	0.000232514	0.00424691	Down	uncharacterized protein At1g76660
XM_020383114.1	LOC109817767	-1.2617	4.05913	0.00415179	0.0404426	Down	uncharacterized protein At2g24330-like
XM_020349840.1	LOC109790651	-1.44174	3.75949	0.00211191	0.0241352	Down	uncharacterized protein At3g27210-like
XM_020383461.1	LOC109818064	-1.8165	3.3775	0.00065976	0.00964475	Down	uncharacterized protein At3g50808-like
XM_020346235.1	LOC109787686	-3.6715	2.41538	0.00046543	0.00735784	Down	uncharacterized protein At4g38062
XM_020363385.1	LOC109802152	-2.55135	3.21874	2.26e-05	0.00063572	Down	uncharacterized protein At5g01610
XM_020357423.1	LOC109797396	-4.93561	1.89946	0.000780978	0.0110561	Down	uncharacterized protein At5g39865
XM_020360285.1	LOC109799677	-2.65922	2.6269	0.00129228	0.0166002	Down	uncharacterized protein At5g39865-like
XM_020359046.1	LOC109798691	-2.30548	3.70807	6.69e-06	0.000233663	Down	uncharacterized protein C24B11.05-like
XM_020357857.1	LOC109797734	-4.54933	1.77593	0.0042133	0.0408736	Down	uncharacterized protein C594.04c-like
XM_020347194.1	LOC109788465	-1.54696	4.29468	0.000197714	0.0037426	Down	UPF0481 protein At3g47200-like
XM_020352134.1	LOC109792702	-4.46007	1.7272	0.00520686	0.0477867	Down	UPF0481 protein At3g47200-like
XM_020353091.1	LOC109793626	-2.97203	2.34978	0.00139209	0.0176201	Down	UPF0481 protein At3g47200-like
XM_020358227.1	LOC109798035	-4.36544	1.56483	0.00473949	0.044604	Down	UPF0481 protein At3g47200-like
XM_020379659.1	LOC109815068	-4.6819	1.74546	0.00201492	0.0232549	Down	UPF0503 protein At3g09070, chloroplastic-like
XM_020377403.1	LOC109813242	-1.1845	4.0785	0.00539253	0.0490272	Down	urease accessory protein G
XM_020361842.1	LOC109800918	-1.59369	5.46159	1.2e-05	0.000378425	Down	ureidoglycolate hydrolase
XM_020362852.1	LOC109801736	-1.30914	4.52248	0.00181765	0.0214672	Down	uroporphyrinogen-III synthase, chloroplastic
XM_020361196.1	LOC109800409	-1.27741	5.08216	0.000797066	0.0112225	Down	very-long-chain 3-oxoacyl-CoA reductase 1-like
XM_020355099.1	LOC109795557	-1.3657	5.23614	0.000209765	0.0039419	Down	very-long-chain enoyl-CoA reductase
XM_020371399.1	LOC109808405	-1.79309	3.706	0.000260044	0.00465403	Down	vesicle-associated protein 2-2-like
XM_020374883.1	LOC109811213	-6.03161	2.50962	1.98e-06	8.09e-05	Down	vestitone reductase-like
XM_020380175.1	LOC109815452	-1.43733	5.26493	0.000136195	0.002779	Down	vignain
XM_020379609.1	LOC109815028	-3.99945	2.55294	9.42e-05	0.00209037	Down	VIN3-like protein 2
XM_020351812.1	LOC109792399	-3.11667	2.83006	5.85e-05	0.00141205	Down	VQ motif-containing protein 9-like
XM_020371925.1	LOC109808786	-7.02714	3.32455	1.61e-10	1.82e-08	Down	wall-associated receptor kinase 2-like
XM_020362353.1	LOC109801311	-3.83017	2.35991	0.000138029	0.00280904	Down	wall-associated receptor kinase-like 20
XM_020372179.1	LOC109808977	-6.07912	2.74779	1.26e-05	0.00039153	Down	WAT1-related protein At4g08290-like
XM_020346862.1	LOC109788192	-3.35333	2.09779	0.00344575	0.0350413	Down	WAT1-related protein At5g07050-like
XM_020359206.1	LOC109798805	-2.44144	3.83642	1.85e-06	7.64e-05	Down	WEB family protein At2g40480-like
XM_020374447.1	LOC109810864	-1.55799	6.59471	1.76e-05	0.000517535	Down	WEB family protein At3g02930, chloroplastic-like
XM_020348781.1	LOC109789751	-2.95997	2.9799	2.07e-05	0.000588498	Down	Werner Syndrome-like exonuclease
XM_020358281.1	LOC109798074	-5.06699	1.86958	0.000383628	0.00633544	Down	wound-induced protein 1-like
XM_020356663.1	LOC109796843	-1.00916	5.4444	0.0046399	0.0440758	Down	WRKY transcription factor 44
XM_020359758.1	LOC109799207	-4.57227	1.58915	0.00252358	0.0278562	Down	WUSCHEL-related homeobox 2
XM_020347103.1	LOC109788391	-1.94107	5.30979	1.12e-06	4.91e-05	Down	xylogen-like protein 11
XM_020351163.1	LOC109791814	-2.29516	5.38146	0.000438761	0.00703648	Down	xyloglucan endotransglucosylase/hydrolase 1
XM_020348471.1	LOC109789503	-2.81481	5.15182	1.32e-05	0.000405977	Down	xyloglucan endotransglucosylase/hydrolase 2
XM_020372657.1	LOC109809371	-2.77566	3.50804	2.96e-06	0.000114145	Down	xyloglucan endotransglucosylase/hydrolase 2-like
XM_020382238.1	LOC109817039	-3.71187	4.59094	2.91e-13	5.84e-11	Down	xyloglucan endotransglucosylase/hydrolase protein 9-like
XM_020381580.1	LOC109816533	-2.94792	3.19932	6.46e-06	0.000227017	Down	xyloglucan galactosyltransferase XLT2
XM_020367967.1	LOC109805772	-1.16623	6.90457	0.0036195	0.0364012	Down	zinc finger CCCH domain-containing protein 53-like
XM_020374491.1	LOC109810889	-1.67711	3.98493	0.000482991	0.00758399	Down	zinc finger CCCH domain-containing protein 55
XM_020384289.1	LOC109818761	-2.10726	3.10796	0.000688067	0.0099586	Down	zinc finger protein 4-like
XM_020354397.1	LOC109795000	-2.3043	3.8878	5.16e-06	0.000186761	Down	zinc finger protein 8-like
XM_020375498.1	LOC109811694	-1.65636	3.43544	0.00164179	0.0199359	Down	zinc finger protein CONSTANS-LIKE 9-like
XM_020381226.1	LOC109816282	-1.78068	3.59028	0.000337517	0.00573401	Down	zinc finger protein CONSTANS-LIKE 9-like
XM_020353219.1	LOC109793746	-4.57791	1.68456	0.00269316	0.0292995	Down	zinc finger protein ZAT9-like
XM_020384772.1	LOC109819149	-1.83306	3.14421	0.00284527	0.0305392	Down	zinc metalloprotease ZmpB-like
XM_020350809.1	LOC109791505	-4.5758	1.7338	0.00310401	0.0326103	Down	zinc-finger homeodomain protein 2-like
XM_020360364.1	LOC109799743	-3.41343	2.21488	0.00151042	0.0188012	Down	zinc-finger homeodomain protein 2-like
XM_020375115.1	LOC109811372	-2.87578	3.27207	3.84e-05	0.000991059	Down	zinc-finger homeodomain protein 4
	LOC109794789	7.35926	3.3211	7.03e-14	1.59e-11	Up	uncharacterized LOC109794789
	LOC109801824	7.22298	2.88366	1.71e-08	1.14e-06	Up	uncharacterized LOC109801824
	LOC109789561	5.56559	2.07706	1.73e-05	0.00051	Up	uncharacterized LOC109789561
	LOC109813698	4.96057	4.55263	4.99e-18	2.11e-15	Up	protein EXORDIUM-like 2
	LOC109805476	4.66229	1.60682	0.00130366	0.0166911	Up	uncharacterized LOC109805476
	LOC109800579	4.65889	2.77937	2.45e-07	1.31e-05	Up	cysteine-rich receptor-like protein kinase 10
	LOC109803400	4.41951	3.09043	7.11e-09	5.32e-07	Up	uncharacterized LOC109803400
	LOC109791378	4.21022	1.47001	0.0048776	0.0455564	Up	adenosine kinase 2-like
	LOC109817787	3.88893	2.28775	0.000105	0.00228475	Up	uncharacterized LOC109817787
	LOC109796205	3.84271	3.92441	3.17e-11	4.27e-09	Up	uncharacterized LOC109796205
	LOC109803823	3.67838	2.0733	0.000485	0.0076068	Up	probable inactive receptor kinase At2g26730
	LOC109798274	3.51086	5.25153	7.13e-09	5.33e-07	Up	transcription factor MYB48-like
	LOC109788449	3.15527	3.01873	0.00135547	0.0172691	Up	metalloendoproteinase 5-MMP-like
	LOC109811057	3.09276	2.2972	0.00154152	0.0190661	Up	uncharacterized LOC109811057
	LOC109796157	3.02858	3.26598	9.58e-07	4.28e-05	Up	uncharacterized LOC109796157
	LOC109788294	3.02821	3.02275	2.98e-05	0.0008	Up	rust resistance kinase Lr10-like
	LOC109812393	2.62609	3.31023	0.000173	0.00336254	Up	2-methyl-6-phytyl-1,4-hydroquinone methyltransferase, chloroplastic-like
	LOC109791871	2.61835	2.55534	0.000618	0.00920081	Up	uncharacterized LOC109791871
	LOC109815235	2.60308	6.31457	8.82e-11	1.05e-08	Up	uncharacterized LOC109815235
	LOC109812820	2.58197	3.5183	6.94e-06	0.000241	Up	uncharacterized LOC109812820
	LOC109796206	2.5133	2.9242	0.000749	0.010668	Up	uncharacterized LOC109796206
	LOC109805493	2.22117	2.56707	0.00413117	0.0402949	Up	uncharacterized LOC109805493
	LOC109804829	2.07319	4.59707	2.32e-05	0.000648	Up	protein NRT1/ PTR FAMILY 8.3-like
	LOC109799702	1.95534	2.77585	0.0041181	0.0402011	Up	UDP-galactose transporter 2-like
	LOC109803695	1.64447	3.88854	0.000542	0.00828078	Up	tropinone reductase homolog
	LOC109789565	1.64184	12.3994	3.67e-05	0.000954	Up	photosystem II CP43 reaction center protein-like
	LOC109805585	1.60885	4.31467	0.000191	0.00364779	Up	uncharacterized LOC109805585
	LOC109810650	1.6061	5.67154	5.83e-05	0.00140826	Up	uncharacterized LOC109810650
	LOC109790553	1.59715	3.99072	0.00052	0.00804126	Up	photosystem II CP43 reaction center protein-like
	LOC109800958	1.58788	3.61359	0.00107566	0.0142944	Up	uncharacterized LOC109800958
	LOC109803935	1.55564	4.95492	6.75e-05	0.00158891	Up	uncharacterized LOC109803935
	LOC109810260	1.54324	3.87165	0.00381916	0.0379829	Up	uncharacterized LOC109810260
	LOC109790091	1.46381	3.97985	0.00350057	0.0355243	Up	uncharacterized LOC109790091
	LOC109799353	1.44197	3.68295	0.00334325	0.0343949	Up	uncharacterized LOC109799353
	LOC109796166	1.37607	5.83396	0.000217	0.00404451	Up	uncharacterized LOC109796166
	LOC109803435	1.09518	6.8069	0.00252112	0.0278562	Up	eukaryotic peptide chain release factor subunit 1-3-like
	LOC109808196	1.01996	7.17107	0.00540985	0.0491437	Up	uncharacterized LOC109808196
	LOC109803431	-1.11076	6.04148	0.00168924	0.0203469	Down	probable methyltransferase PMT15
	LOC109787670	-1.21446	4.57098	0.0019267	0.022454	Down	uncharacterized LOC109787670
	LOC109809374	-1.45074	3.53914	0.00453271	0.0432342	Down	uncharacterized LOC109809374
	LOC109788253	-1.50745	5.41202	0.00332388	0.034241	Down	uncharacterized LOC109788253
	LOC109809460	-1.54955	6.09111	2.74e-05	0.000748148	Down	dnaJ homolog subfamily B member 6-like
	LOC109815440	-1.65134	3.87597	0.000515105	0.00797011	Down	uncharacterized LOC109815440
	LOC109802351	-2.00725	3.03334	0.00366642	0.0367936	Down	beta-galactosidase 5-like
	LOC109798008	-2.45763	2.33437	0.0038043	0.0378604	Down	uncharacterized LOC109798008
	LOC109803491	-2.4829	2.94636	0.0002037	0.00384341	Down	uncharacterized LOC109803491
	LOC109806803	-2.61196	2.54542	0.00145319	0.0182251	Down	uncharacterized LOC109806803
	LOC109819038	-2.65897	3.38603	9.02e-06	0.000301874	Down	uncharacterized LOC109819038
	LOC109794555	-2.82163	3.39239	4.66e-06	0.000171626	Down	uncharacterized LOC109794555
	LOC109813312	-2.89015	5.76311	0.000573341	0.00863607	Down	protein COBRA-like
	LOC109813264	-3.01599	2.31585	0.001109	0.0145918	Down	receptor-like protein kinase ANXUR2
	LOC109789631	-3.18016	5.37799	9.9e-13	1.82e-10	Down	subtilisin-like protease Glyma18g48580
	LOC109793467	-3.36266	2.17252	0.00285611	0.0306132	Down	probable 3-hydroxyisobutyryl-CoA hydrolase 3
	LOC109789579	-3.43508	5.60866	7.47e-13	1.4e-10	Down	naringenin,2-oxoglutarate 3-dioxygenase-like
	LOC109788325	-4.18196	2.72354	1.96e-05	0.000563729	Down	protein ACCELERATED CELL DEATH 6-like
	LOC109791158	-4.3689	1.61929	0.00516561	0.0475088	Down	uncharacterized LOC109791158
	LOC109815513	-4.59094	1.53402	0.00321973	0.0334993	Down	uncharacterized LOC109815513
	LOC109803052	-4.64628	1.54114	0.00344964	0.0350561	Down	uncharacterized LOC109803052
	LOC109807321	-5.08708	1.95803	0.000388193	0.00640628	Down	protein Hook homolog 1-like
	LOC109807096	-6.31487	4.30067	2.75e-10	3e-08	Down	G-type lectin S-receptor-like serine/threonine-protein kinase
