# Supplementary material for: Comparative Analysis Delineates the Transcriptional Resistance Mechanisms for Pod Borer Resistance in the Pigeonpea Wild Relative Cajanus scarabaeoides (L.) Thouars
Source: Int J Mol Sci. 2020 Dec 30;22(1):309. doi: 10.3390/ijms22010309 (PMC7795875; doi:10.3390/ijms22010309)
Supplement: Supplementary file 1 [file ijms-22-00309-s001.zip › Supplementary_files/Supplementary Table S2.xlsx]

## Sheet: Table S2_WT_DEGs
Accession	Locus	logFC	logCPM	PValue	FDR	Expression	description
XM_020346370.1	LOC109787802	1.49125	4.48162	0.00396379	0.0499046	Up	serine/threonine-protein kinase SRK2A-like
XM_020346654.1	LOC109788025	3.22283	4.47793	8.42e-08	5.87e-06	Up	plasma membrane ATPase 3-like
XM_020346671.1	LOC109788036	5.37942	7.38284	1.8e-23	1.22e-20	Up	cucumisin-like
XM_020346698.1	LOC109788060	4.26637	4.92556	1.3e-11	2.09e-09	Up	IAA-amino acid hydrolase ILR1-like 4
XM_020346834.1	LOC109788169	7.37254	3.64968	1.72e-08	1.4e-06	Up	probable receptor-like protein kinase
XM_020346835.1	LOC109788170	3.92131	2.95589	0.00100807	0.0171053	Up	probable receptor-like protein kinase
XM_020346878.1	LOC109788204	3.27328	4.50355	2.52e-08	1.99e-06	Up	dehydrin DHN1-like
XM_020346883.1	LOC109788209	1.94383	4.6185	8.28e-05	0.00222567	Up	aluminum-activated malate transporter 9-like
XM_020346915.1	LOC109788236	9.10931	5.21473	6.35e-19	2.7e-16	Up	protein ZINC INDUCED FACILITATOR-LIKE 1-like
XM_020347015.1	LOC109788321	1.85647	3.91293	0.00140446	0.0222058	Up	MDIS1-interacting receptor like kinase 2-like
XM_020347016.1	LOC109788322	1.54653	4.42815	0.0014104	0.0222613	Up	MDIS1-interacting receptor like kinase 2-like
XM_020347049.1	LOC109788352	5.28118	3.61385	7.41e-08	5.24e-06	Up	G-type lectin S-receptor-like serine/threonine-protein kinase B120
XM_020347101.1	LOC109788388	3.23829	5.94491	4.23e-13	8.29e-11	Up	alcohol dehydrogenase-like 3
XM_020347208.1	LOC109788478	1.94477	6.36836	1.36e-06	6.77e-05	Up	protein transport protein Sec61 subunit alpha-like
XM_020347254.1	LOC109788511	1.91488	4.09044	0.000455548	0.00917212	Up	probable carboxylesterase 15
XM_020347293.1	LOC109788546	1.22628	5.28715	0.00318097	0.0418575	Up	translocon-associated protein subunit alpha
XM_020347310.1	LOC109788553	2.55672	4.84496	4.05e-07	2.41e-05	Up	1-acyl-sn-glycerol-3-phosphate acyltransferase-like
XM_020347324.1	LOC109788568	2.37358	3.44714	0.000898692	0.0156933	Up	cyclin-U4-1-like
XM_020347445.1	LOC109788669	3.80403	5.03311	1.54e-09	1.66e-07	Up	lachrymatory-factor synthase-like
XM_020347567.1	LOC109788750	1.48871	5.72771	0.000159869	0.00392908	Up	transcription factor LHW
XM_020347578.1	LOC109788760	2.69518	3.48118	0.000209762	0.0049189	Up	uncharacterized LOC109788760
XM_020347658.1	LOC109788828	5.18041	2.38314	0.00119001	0.0195737	Up	2-methylene-furan-3-one reductase-like
XM_020347763.1	LOC109788901	2.12718	4.01865	0.000535087	0.0104537	Up	chlorophyllase-1
XM_020347811.1	LOC109788936	2.14299	3.96194	0.000340902	0.00725787	Up	citrate synthase, glyoxysomal-like
XM_020347886.1	LOC109789023	1.42392	4.53221	0.00350656	0.0453282	Up	two-component response regulator ARR5-like
XM_020348065.1	LOC109789169	1.95948	7.78139	5.07e-06	0.000213401	Up	endoplasmin homolog
XM_020348106.1	LOC109789203	6.53615	3.14743	6.69e-07	3.72e-05	Up	protein DMR6-LIKE OXYGENASE 1-like
XM_020348118.1	LOC109789214	1.31254	5.17481	0.00178534	0.0266377	Up	F-box/kelch-repeat protein
XM_020348264.1	LOC109789343	1.66559	4.74366	0.000506151	0.00992639	Up	glucose-6-phosphate 1-dehydrogenase, cytoplasmic isoform
XM_020348306.1	LOC109789377	4.14249	3.77553	1.01e-07	6.91e-06	Up	peroxidase 15-like
XM_020348331.1	LOC109789397	3.37269	3.77007	1.16e-05	0.000434301	Up	NADPH:quinone oxidoreductase-like
XM_020348390.1	LOC109789436	2.37768	3.38243	0.00158262	0.0242675	Up	OTU domain-containing protein
XM_020348417.1	LOC109789458	4.5136	2.37471	0.00375242	0.047685	Up	zinc finger protein 1-like
XM_020348487.1	LOC109789517	3.84569	5.92722	4.25e-16	1.19e-13	Up	trypsin inhibitor 1B-like
XM_020348492.1	LOC109789521	5.45572	2.75674	9.97e-05	0.0026231	Up	fatty acyl-CoA reductase 3-like
XM_020348771.1	LOC109789740	6.58716	3.18237	6.21e-07	3.49e-05	Up	protein TIFY 5A-like
XM_020348804.1	LOC109789772	5.58673	2.61359	0.000174814	0.00422452	Up	transcription factor bHLH18-like
XM_020348838.1	LOC109789803	4.93631	2.31602	0.00213328	0.0305122	Up	lipase-like
XM_020348845.1	LOC109789811	4.74567	8.69378	0.000430752	0.00875062	Up	allene oxide cyclase-like
XM_020348853.1	LOC109789810	3.51588	5.36312	4.43e-12	7.59e-10	Up	LEAF RUST 10 DISEASE-RESISTANCE LOCUS RECEPTOR-LIKE PROTEIN KINASE-like 2.1
XM_020348969.1	LOC109789915	2.86536	3.18843	0.000960581	0.0165055	Up	sugar transporter ERD6-like 5
XM_020348989.1	LOC109789932	11.5135	7.97314	4.4e-40	2.24e-36	Up	hevamine-A-like
XM_020349069.1	LOC109789988	3.21427	6.35248	1.29e-10	1.76e-08	Up	respiratory burst oxidase homolog protein A-like
XM_020349285.1	LOC109790168	2.8987	4.07383	6.04e-06	0.000246933	Up	nudix hydrolase 12, mitochondrial
XM_020349389.1	LOC109790272	1.62505	8.10526	8.73e-05	0.00232865	Up	probable polyamine oxidase 2
XM_020349397.1	LOC109790279	1.80826	4.85983	0.000121216	0.00311767	Up	2-oxoglutarate-Fe(II) type oxidoreductase-like
XM_020349537.1	LOC109790392	2.02699	4.08948	0.000340799	0.00725787	Up	carboxylesterase 1-like
XM_020349556.1	LOC109790412	1.99056	5.037	1.03e-05	0.000392961	Up	lon protease homolog 2, peroxisomal-like
XM_020349610.1	LOC109790455	5.04601	3.38581	3.33e-06	0.000150392	Up	respiratory burst oxidase homolog protein B-like
XM_020349645.1	LOC109790487	4.78846	2.25061	0.00249183	0.0345972	Up	uncharacterized LOC109790487
XM_020349688.1	LOC109790512	2.93956	4.0654	1.37e-06	6.79e-05	Up	uncharacterized LOC109790512
XM_020350145.1	LOC109790899	1.51928	5.61368	0.000151082	0.00376707	Up	amino acid permease 6-like
XM_020350299.1	LOC109791047	3.85739	5.27479	3.81e-11	5.8e-09	Up	calcium uniporter protein 2
XM_020350307.1	LOC109791052	2.647	5.85348	2.7e-07	1.68e-05	Up	uncharacterized LOC109791052
XM_020350325.1	LOC109791072	2.48236	4.30487	9.97e-06	0.00038224	Up	geranylgeranyl pyrophosphate synthase-like
XM_020350330.1	LOC109791077	2.07967	4.5867	2.91e-05	0.000952933	Up	ribulose bisphosphate carboxylase/oxygenase activase 2-like
XM_020350352.1	LOC109791097	3.5833	2.81907	0.00109867	0.0183375	Up	glucan endo-1,3-beta-glucosidase, basic isoform
XM_020350367.1	LOC109791111	3.84238	5.0145	9.62e-12	1.62e-09	Up	linoleate 13S-lipoxygenase 2-1-like
XM_020350373.1	LOC109791114	3.75666	4.22992	8.73e-09	7.55e-07	Up	SPX domain-containing membrane protein At4g22990-like
XM_020350379.1	LOC109791122	5.23289	2.65648	0.00038541	0.00800452	Up	WD repeat-containing protein LWD2-like
XM_020350388.1	LOC109791129	2.3568	3.49963	0.000692863	0.0128586	Up	transcription factor bHLH66-like
XM_020350409.1	LOC109791145	2.60157	5.99875	2.28e-09	2.35e-07	Up	1-aminocyclopropane-1-carboxylate oxidase homolog 4-like
XM_020350565.1	LOC109791289	3.95497	9.83399	0.000474122	0.00942514	Up	cystatin-1-like
XM_020350768.1	LOC109791471	2.15691	4.78912	2.74e-05	0.00090472	Up	probable glutathione S-transferase
XM_020350793.1	LOC109791495	2.27952	3.81978	0.000300603	0.00659967	Up	probable LRR receptor-like serine/threonine-protein kinase
XM_020350999.1	LOC109791673	3.13348	3.61959	0.000103444	0.00269801	Up	mitochondrial phosphate carrier protein 3
XM_020351060.1	LOC109791726	2.20116	3.56621	0.00120755	0.0197825	Up	glutathione S-transferase F9-like
XM_020351105.1	LOC109791759	2.29497	4.41608	0.000155523	0.00385426	Up	L-ascorbate oxidase-like
XM_020351151.1	LOC109791800	1.96522	5.14352	3.07e-05	0.000997835	Up	3-ketoacyl-CoA synthase 11-like
XM_020351276.1	LOC109791912	2.99906	3.7535	6.17e-05	0.00174783	Up	probable WRKY transcription factor 51
XM_020351309.1	LOC109791941	1.09432	6.92416	0.00385411	0.0489162	Up	uncharacterized LOC109791941
XM_020351455.1	LOC109792068	6.18051	3.13437	1.53e-06	7.52e-05	Up	isoleucine N-monooxygenase 2-like
XM_020351681.1	LOC109792286	4.24875	3.62103	8.06e-06	0.000315069	Up	polyamine oxidase 1-like
XM_020351987.1	LOC109792565	3.51591	3.34032	3.26e-05	0.00105432	Up	uncharacterized LOC109792565
XM_020352136.1	LOC109792704	2.23795	3.45772	0.00116021	0.0191299	Up	homeobox-leucine zipper protein GLABRA 2
XM_020352148.1	LOC109792717	1.4015	5.79997	0.0013557	0.021636	Up	protein SENSITIVE TO PROTON RHIZOTOXICITY 1-like
XM_020352203.1	LOC109792773	2.17959	4.0962	8.38e-05	0.00224542	Up	uncharacterized LOC109792773
XM_020352259.1	LOC109792818	2.02996	5.85382	2.25e-05	0.000760776	Up	EIN3-binding F-box protein 1-like
XM_020352638.1	LOC109793173	3.03345	4.67585	5.93e-08	4.26e-06	Up	acid phosphatase 1-like
XM_020352738.1	LOC109793276	4.0013	2.76264	0.000660761	0.0123528	Up	LOB domain-containing protein 1-like
XM_020353117.1	LOC109793658	2.06035	7.76701	5.14e-07	2.99e-05	Up	21 kDa protein-like
XM_020353253.1	LOC109793783	1.25283	7.29156	0.00186474	0.0275005	Up	2-oxoglutarate-dependent dioxygenase DAO-like
XM_020353341.1	LOC109793873	1.33205	6.32462	0.000655758	0.012293	Up	2-oxoglutarate-dependent dioxygenase DAO-like
XM_020353529.1	LOC109794065	7.24798	5.55615	3.48e-22	1.97e-19	Up	GDSL esterase/lipase
XM_020353542.1	LOC109794078	2.4573	4.90412	5.39e-07	3.12e-05	Up	ammonium transporter 1 member 1-like
XM_020354024.1	LOC109794553	1.18401	6.19859	0.00232886	0.0327356	Up	3-phosphoshikimate 1-carboxyvinyltransferase 2
XM_020354078.1	LOC109794631	3.95739	2.76039	0.000674516	0.0125868	Up	uncharacterized LOC109794631
XM_020354161.1	LOC109794716	5.07735	2.31879	0.00217186	0.0309555	Up	uncharacterized LOC109794716
XM_020354220.1	LOC109794780	4.27118	3.14798	2.29e-05	0.000775267	Up	probable mannitol dehydrogenase
XM_020354471.1	LOC109795058	2.98047	3.13357	0.000946987	0.0163407	Up	proline dehydrogenase 2
XM_020354483.1	LOC109795073	1.6405	4.54678	0.000986998	0.0168741	Up	uncharacterized LOC109795073
XM_020354493.1	LOC109795078	6.82402	3.53488	4.97e-09	4.59e-07	Up	linoleate 13S-lipoxygenase 3-1-like
XM_020354518.1	LOC109795100	2.67622	3.38093	0.00110612	0.0184167	Up	alpha-amylase/subtilisin inhibitor-like
XM_020354540.1	LOC109795117	3.03716	3.69587	1.48e-05	0.000532676	Up	2-oxoisovalerate dehydrogenase subunit alpha 2
XM_020354546.1	LOC109795121	5.32735	2.75626	0.000125791	0.00322315	Up	CBL-interacting serine/threonine-protein kinase 11-like
XM_020354547.1	LOC109795125	1.83871	4.31328	0.00134155	0.0214681	Up	dehydrodolichyl diphosphate synthase 2-like
XM_020354553.1	LOC109795130	5.33785	2.44718	0.000774467	0.0140653	Up	calmodulin-like protein 11
XM_020354682.1	LOC109795239	3.70974	4.81163	6.14e-06	0.000249451	Up	omega-6 fatty acid desaturase, endoplasmic reticulum isozyme 2-like
XM_020354740.1	LOC109795282	3.21585	5.60563	0.00081951	0.0146749	Up	probable polyamine oxidase 4
XM_020354760.1	LOC109795304	2.3406	3.63506	0.00065921	0.0123464	Up	elongator complex protein 2
XM_020354769.1	LOC109795313	1.94801	5.32206	4.19e-06	0.000181555	Up	adenosine deaminase-like protein
XM_020354876.1	LOC109795389	5.07735	2.31879	0.00217186	0.0309555	Up	uncharacterized LOC109795389
XM_020354923.1	LOC109795418	5.25126	2.61626	0.000409797	0.00839178	Up	protein FANTASTIC FOUR 2-like
XM_020355036.1	LOC109795506	3.89241	4.88014	3.24e-10	4.05e-08	Up	hevamine-A
XM_020355055.1	LOC109795520	1.84599	4.58823	0.000114712	0.0029616	Up	uncharacterized LOC109795520
XM_020355172.1	LOC109795683	3.0785	5.89936	6.04e-11	8.73e-09	Up	monothiol glutaredoxin-S6-like
XM_020355267.1	LOC109795735	2.32636	3.70299	0.00037501	0.00785287	Up	serine/threonine-protein kinase STY17-like
XM_020355408.1	LOC109795850	1.69437	5.99756	4.28e-05	0.00129764	Up	probable transcription factor
XM_020355412.1	LOC109795853	1.95748	3.81195	0.00209301	0.0301476	Up	phosphatidylinositol 4-phosphate 5-kinase 9-like
XM_020355514.1	LOC109795916	3.94023	2.76216	0.000546399	0.0105984	Up	uncharacterized LOC109795916
XM_020355526.1	LOC109795953	1.28302	7.10128	0.00097583	0.0167112	Up	protein LHY
XM_020355629.1	LOC109796025	4.3139	3.1567	0.000230396	0.005318	Up	probable WRKY transcription factor 75
XM_020355656.1	LOC109796046	2.20356	5.55042	1.92e-06	9.19e-05	Up	gamma-glutamyltranspeptidase 1-like
XM_020355751.1	LOC109796112	2.57143	4.4889	0.000259724	0.00585989	Up	5'-3' exoribonuclease 4
XM_020355839.1	LOC109796174	1.43181	5.73702	0.000427752	0.00869833	Up	heat shock 70 kDa protein 17
XM_020355844.1	LOC109796180	2.38104	4.20977	9.23e-05	0.00244454	Up	inorganic phosphate transporter 1-4-like
XM_020356010.1	LOC109796329	5.00831	2.5004	0.00059443	0.0113414	Up	putative receptor protein kinase ZmPK1
XM_020356239.1	LOC109796570	7.41276	3.747	1.02e-09	1.13e-07	Up	60S ribosomal protein L10-like
XM_020356259.1	LOC109796585	1.46598	8.98846	0.000949497	0.0163681	Up	S-adenosylmethionine synthase
XM_020356267.1	LOC109796589	2.10956	6.97116	1.24e-05	0.000459178	Up	phenylalanine ammonia-lyase 1
XM_020356307.1	LOC109796608	2.44326	4.89069	7.62e-05	0.00209379	Up	ferrochelatase-2
XM_020356380.1	LOC109796646	2.64141	6.82308	1.81e-10	2.41e-08	Up	sugar transporter ERD6-like 7
XM_020356461.1	LOC109796704	2.49128	4.28153	1.59e-05	0.000570451	Up	protein NUCLEAR FUSION DEFECTIVE 4-like
XM_020356520.1	LOC109796745	3.26052	2.8477	0.00123876	0.0201534	Up	LRR receptor-like serine/threonine-protein kinase GSO1
XM_020356723.1	LOC109796881	1.55835	6.67928	8.36e-05	0.00224485	Up	adenine phosphoribosyltransferase 1-like
XM_020356754.1	LOC109796905	1.6138	4.78214	0.000426431	0.00868646	Up	amino acid permease 8-like
XM_020357022.1	LOC109797101	2.1302	3.44981	0.00187893	0.0276772	Up	probable serine/threonine-protein kinase PBL10
XM_020357051.1	LOC109797128	5.71994	2.71696	5.05e-05	0.00149014	Up	ethylene-responsive transcription factor RAP2-6-like
XM_020357088.1	LOC109797153	3.20797	3.025	0.00046269	0.00926106	Up	uncharacterized LOC109797153
XM_020357287.1	LOC109797299	6.10835	2.94952	4.32e-06	0.000186717	Up	primary amine oxidase-like
XM_020357560.1	LOC109797505	1.91337	3.51703	0.00360211	0.0461777	Up	uncharacterized LOC109797505
XM_020357565.1	LOC109797509	1.81687	4.54265	0.000393205	0.00814193	Up	probable receptor-like serine/threonine-protein kinase
XM_020357593.1	LOC109797532	5.22871	2.55559	0.000289411	0.00639693	Up	caffeic acid 3-O-methyltransferase-like
XM_020357628.1	LOC109797556	5.86392	2.81165	2.11e-05	0.000721331	Up	transcription factor MYB14-like
XM_020357721.1	LOC109797620	1.87436	4.26083	0.00110858	0.0184189	Up	uncharacterized LOC109797620
XM_020357739.1	LOC109797636	1.72676	4.41673	0.000651251	0.0122311	Up	uncharacterized LOC109797636
XM_020357995.1	LOC109797845	1.48241	4.55333	0.00150205	0.0233683	Up	calcium-binding protein KIC-like
XM_020358177.1	LOC109797992	2.88372	4.73981	1.42e-06	7.02e-05	Up	uncharacterized LOC109797992
XM_020358778.1	LOC109798469	1.19023	6.34588	0.00212986	0.0304846	Up	ABC transporter F family member 1
XM_020358894.1	LOC109798572	2.01786	4.40783	6.54e-05	0.00183001	Up	4-coumarate--CoA ligase-like 7
XM_020359084.1	LOC109798716	1.86682	5.37515	1.19e-05	0.000441669	Up	uncharacterized protein At4g22758-like
XM_020359317.1	LOC109798888	6.95146	3.41793	4.04e-08	3.04e-06	Up	secoisolariciresinol dehydrogenase-like
XM_020359326.1	LOC109798886	1.90944	6.40277	0.00321035	0.0421897	Up	delta-1-pyrroline-5-carboxylate synthase-like
XM_020359329.1	LOC109798896	4.47549	2.24754	0.00386422	0.0489836	Up	probable inactive purple acid phosphatase 27
XM_020359357.1	LOC109798922	2.75061	3.89025	0.000799121	0.0143856	Up	secoisolariciresinol dehydrogenase-like
XM_020359366.1	LOC109798929	3.34503	4.38904	1.16e-08	9.75e-07	Up	secoisolariciresinol dehydrogenase-like
XM_020359378.1	LOC109798938	2.15137	4.13474	0.000434542	0.00880131	Up	probable CCR4-associated factor 1 homolog 11
XM_020359491.1	LOC109799019	1.65708	7.25796	0.000134991	0.00341858	Up	protein trichome birefringence-like 39
XM_020359975.1	LOC109799422	4.35211	2.98827	7.87e-05	0.00215114	Up	chalcone synthase 1
XM_020359982.1	LOC109799427	2.31119	3.83134	0.00024064	0.00548389	Up	uncharacterized LOC109799427
XM_020360003.1	LOC109799438	1.93746	4.54467	0.000117992	0.00304243	Up	uncharacterized LOC109799438
XM_020360142.1	LOC109799561	6.85508	3.47487	5.86e-09	5.26e-07	Up	chalcone synthase 1
XM_020360173.1	LOC109799589	3.15607	3.99677	1.09e-06	5.69e-05	Up	cytochrome P450 71D10-like
XM_020360177.1	LOC109799592	5.47475	2.66134	0.000136993	0.00346234	Up	bZIP transcription factor 11-like
XM_020360189.1	LOC109799602	1.3592	5.73111	0.00100554	0.0171027	Up	heme-binding-like protein
XM_020360281.1	LOC109799675	3.62404	3.6713	1.7e-06	8.2e-05	Up	probable acyl-activating enzyme 18, peroxisomal
XM_020360426.1	LOC109799796	3.70413	2.60931	0.00239136	0.0334388	Up	lysine histidine transporter-like 8
XM_020360448.1	LOC109799810	1.75777	3.8572	0.00221598	0.0314525	Up	disease resistance protein RFL1-like
XM_020360662.1	LOC109799986	1.31755	8.89293	0.00224824	0.0317776	Up	phenylalanine ammonia-lyase class 2
XM_020360749.1	LOC109800066	4.51203	4.35186	4.06e-10	5.02e-08	Up	peroxisomal adenine nucleotide carrier 1
XM_020360750.1	LOC109800067	1.16342	6.54162	0.00207596	0.030008	Up	peroxisomal fatty acid beta-oxidation multifunctional protein AIM1
XM_020360787.1	LOC109800096	4.75784	2.4956	0.00143429	0.0225266	Up	aquaporin PIP1-3-like
XM_020360823.1	LOC109800121	1.56747	4.8876	0.00083098	0.0148023	Up	D-2-hydroxyglutarate dehydrogenase, mitochondrial
XM_020360838.1	LOC109800129	3.01766	3.20718	0.000263537	0.00591321	Up	sugar transport protein 13
XM_020360852.1	LOC109800138	1.69715	6.67119	2.11e-05	0.000721331	Up	aconitate hydratase, cytoplasmic
XM_020360881.1	LOC109800154	1.70408	5.40612	4.39e-05	0.00132325	Up	fructokinase-2-like
XM_020361022.1	LOC109800250	1.32676	4.84387	0.00258194	0.0356783	Up	glutamate receptor 3.6-like
XM_020361078.1	LOC109800291	1.6929	4.55057	0.00294241	0.0394307	Up	uncharacterized LOC109800291
XM_020361091.1	LOC109800300	2.15047	3.40819	0.00219663	0.0312586	Up	serine/threonine-protein kinase EDR1-like
XM_020361212.1	LOC109800431	2.2697	3.4293	0.00193158	0.0282615	Up	probable mannitol dehydrogenase
XM_020361224.1	LOC109800444	3.8778	2.98825	0.000240261	0.00548337	Up	respiratory burst oxidase homolog protein A-like
XM_020361301.1	LOC109800521	5.83566	4.38332	5.34e-13	1.03e-10	Up	bark storage protein A-like
XM_020361417.1	LOC109800624	2.17551	5.13835	5.8e-05	0.00167797	Up	allene oxide synthase 3-like
XM_020361559.1	LOC109800713	4.03394	6.47337	1.03e-17	3.51e-15	Up	2-alkenal reductase (NADP(+)-dependent)-like
XM_020361612.1	LOC109800752	1.99126	3.99767	0.0034288	0.0445445	Up	protein DETOXIFICATION 16-like
XM_020361656.1	LOC109800780	2.17991	4.52654	6.13e-05	0.00174401	Up	BAHD acyltransferase DCR
XM_020361712.1	LOC109800821	1.39833	5.53957	0.000715603	0.0131847	Up	succinate dehydrogenase [ubiquinone] flavoprotein subunit, mitochondrial
XM_020361734.1	LOC109800833	3.27726	2.99107	0.000781014	0.0141596	Up	uncharacterized LOC109800833
XM_020361744.1	LOC109800842	6.87349	3.29356	4.81e-07	2.81e-05	Up	mitogen-activated protein kinase kinase kinase 3-like
XM_020361875.1	LOC109800937	4.52198	3.9589	2.48e-09	2.52e-07	Up	allene oxide synthase 3-like
XM_020361883.1	LOC109800947	1.32803	7.50081	0.00129685	0.0208766	Up	probable phospholipid hydroperoxide glutathione peroxidase
XM_020361924.1	LOC109800978	1.61803	4.43364	0.00117877	0.0194045	Up	uncharacterized LOC109800978
XM_020361957.1	LOC109801000	2.27328	3.71039	0.000727733	0.0133719	Up	two-component response regulator ARR5
XM_020362101.1	LOC109801109	5.02709	2.31852	0.00175286	0.02623	Up	transcription factor bHLH25-like
XM_020362201.1	LOC109801191	1.53834	5.37265	0.000235288	0.00539812	Up	signal peptide peptidase-like
XM_020362208.1	LOC109801195	1.85798	4.38955	0.000323333	0.00703059	Up	probable glycosyltransferase
XM_020362270.1	LOC109801249	1.27879	5.27249	0.00169371	0.0255645	Up	protein NRT1/ PTR FAMILY 2.13-like
XM_020362459.1	LOC109801403	2.49177	4.23796	2.16e-05	0.000736031	Up	ACT domain-containing protein ACR8-like
XM_020362542.1	LOC109801468	3.77174	3.4905	7.64e-06	0.000302124	Up	UDP-glycosyltransferase 74B1-like
XM_020362644.1	LOC109801546	2.00498	3.90459	0.000970689	0.0166651	Up	uncharacterized LOC109801546
XM_020362717.1	LOC109801606	3.72779	2.86288	0.000801127	0.014409	Up	protein DETOXIFICATION 49-like
XM_020362726.1	LOC109801614	2.38304	4.91668	8.34e-07	4.48e-05	Up	UDP-galactose/UDP-glucose transporter 3
XM_020362731.1	LOC109801619	2.44104	10.9283	2.46e-07	1.54e-05	Up	bark storage protein A-like
XM_020362992.1	LOC109801856	1.63883	4.73382	0.00156499	0.0240721	Up	probable protein phosphatase 2C 27
XM_020363001.1	LOC109801859	2.22924	6.05331	6.9e-06	0.00027709	Up	K(+) efflux antiporter 2-like
XM_020363092.1	LOC109801925	4.57014	3.83263	6.7e-07	3.72e-05	Up	linoleate 9S-lipoxygenase 1-like
XM_020363304.1	LOC109802090	2.3033	3.65522	0.000406315	0.00834563	Up	short-chain type dehydrogenase/reductase
XM_020363331.1	LOC109802117	1.92911	5.47605	3.03e-06	0.000138716	Up	L-ascorbate oxidase homolog
XM_020363342.1	LOC109802124	2.5775	4.54179	1.04e-05	0.000394642	Up	UDP-galactose/UDP-glucose transporter 2-like
XM_020363382.1	LOC109802150	3.93634	2.9906	0.000222592	0.00517673	Up	ABSCISIC ACID-INSENSITIVE 5-like protein 2
XM_020363560.1	LOC109802265	5.76361	3.90866	2.95e-08	2.27e-06	Up	vacuolar amino acid transporter 1-like
XM_020363598.1	LOC109802291	2.65936	6.25349	2.04e-09	2.14e-07	Up	allene oxide cyclase-like
XM_020363709.1	LOC109802368	4.85572	2.25088	0.00266069	0.0363495	Up	probable polyol transporter 3
XM_020363851.1	LOC109802468	2.20456	5.42805	0.00110893	0.0184189	Up	uncharacterized LOC109802468
XM_020363924.1	LOC109802527	1.93703	3.65519	0.002392	0.0334388	Up	MADS-box protein SOC1-like
XM_020363958.1	LOC109802555	1.81304	6.53169	6.55e-06	0.000264962	Up	cytochrome P450 98A2
XM_020364013.1	LOC109802594	6.78581	3.46794	9.73e-09	8.3e-07	Up	vacuolar amino acid transporter 1-like
XM_020364372.1	LOC109802942	2.98516	3.46087	0.00382834	0.0486194	Up	polyphenol oxidase-like
XM_020364506.1	LOC109803048	5.20018	2.44232	0.000704746	0.0130317	Up	kinesin-like protein KIN-14Q
XM_020364649.1	LOC109803194	2.88123	3.83173	4.83e-05	0.00143504	Up	beta-galactosidase 10
XM_020364696.1	LOC109803222	2.5733	4.29961	5.2e-05	0.00152705	Up	protein ALP1-like
XM_020364703.1	LOC109803229	1.78126	4.76984	0.000160545	0.0039404	Up	transmembrane protein 184A
XM_020364777.1	LOC109803272	2.03292	5.32425	2.6e-06	0.00012123	Up	patatin-like phospholipase domain-containing protein 2
XM_020365098.1	LOC109803495	2.46781	3.56813	0.000545006	0.0105866	Up	beta-xylosidase/alpha-L-arabinofuranosidase 1
XM_020365108.1	LOC109803502	2.65906	5.45025	4.76e-06	0.000202446	Up	farnesyl pyrophosphate synthase 1
XM_020365356.1	LOC109803673	2.26103	3.24235	0.00272091	0.0370465	Up	calcium/calmodulin-regulated receptor-like kinase 2
XM_020365574.1	LOC109803903	2.05427	3.49675	0.00316504	0.0417016	Up	respiratory burst oxidase homolog protein E
XM_020365599.1	LOC109803919	2.22588	3.92519	0.000157967	0.00390059	Up	embryo-specific protein ATS3B-like
XM_020365701.1	LOC109803983	2.2412	3.74695	0.000338957	0.00724129	Up	probable receptor-like protein kinase
XM_020365769.1	LOC109804030	5.96276	2.81611	2.01e-05	0.000693318	Up	receptor-like protein kinase HSL1
XM_020365843.1	LOC109804076	3.9024	8.516	1.15e-15	3.1e-13	Up	long-chain-alcohol oxidase FAO2-like
XM_020365917.1	LOC109804138	1.92868	3.52787	0.00392004	0.0494454	Up	deSI-like protein At4g17486
XM_020365984.1	LOC109804192	2.83074	4.67356	2.44e-07	1.53e-05	Up	probable protein phosphatase 2C 13
XM_020366016.1	LOC109804224	1.35711	5.0294	0.0013723	0.0217934	Up	protein transport protein Sec61 subunit gamma
XM_020366071.1	LOC109804271	3.84079	2.86705	0.000544443	0.0105858	Up	polyphenol oxidase A1-like
XM_020366091.1	LOC109804286	3.73304	4.59063	3.89e-09	3.72e-07	Up	uncharacterized LOC109804286
XM_020366164.1	LOC109804347	3.83257	2.91261	0.00147542	0.0230419	Up	proline-rich protein 2-like
XM_020366267.1	LOC109804443	2.16714	7.4986	1.64e-07	1.07e-05	Up	flavonol synthase/flavanone 3-hydroxylase-like
XM_020366300.1	LOC109804471	6.31409	2.91023	2.81e-05	0.00092452	Up	cytokinin hydroxylase-like
XM_020366417.1	LOC109804563	4.62048	4.72206	4.03e-13	7.98e-11	Up	vicianin hydrolase-like
XM_020366427.1	LOC109804573	1.59077	5.6016	0.00197303	0.0288265	Up	protein TIFY 6B-like
XM_020366507.1	LOC109804673	1.98899	4.04102	0.000459783	0.00921518	Up	UDP-N-acetylglucosamine--dolichyl-phosphate N-acetylglucosaminephosphotransferase-like
XM_020366571.1	LOC109804737	1.28769	5.42099	0.00271917	0.0370465	Up	calmodulin-binding protein 60 E-like
XM_020366572.1	LOC109804738	1.35205	4.71526	0.00297818	0.0396825	Up	uncharacterized LOC109804738
XM_020366679.1	LOC109804818	2.69561	11.4134	2.66e-08	2.09e-06	Up	protein SIEVE ELEMENT OCCLUSION B-like
XM_020366709.1	LOC109804835	3.31794	4.92186	7.2e-09	6.33e-07	Up	probable nitronate monooxygenase
XM_020366789.1	LOC109804882	2.34034	3.10556	0.00372184	0.0473554	Up	sodium/hydrogen exchanger 8
XM_020366963.1	LOC109805030	1.46367	6.78114	0.000261203	0.00587374	Up	protein SIEVE ELEMENT OCCLUSION B-like
XM_020367000.1	LOC109805054	6.04332	2.94353	5.27e-06	0.000220708	Up	4-coumarate--CoA ligase-like 5
XM_020367262.1	LOC109805243	2.47896	3.63946	0.000922643	0.0160019	Up	uncharacterized LOC109805243
XM_020367392.1	LOC109805348	4.9479	2.66166	0.000785731	0.0142198	Up	serine/threonine-protein kinase BRI1-like 2
XM_020367417.1	LOC109805355	5.94263	2.98642	3.18e-06	0.000144512	Up	G-type lectin S-receptor-like serine/threonine-protein kinase
XM_020367454.1	LOC109805396	2.35471	5.77821	0.00155273	0.0239852	Up	mitochondrial amidoxime-reducing component 1-like
XM_020367458.1	LOC109805397	1.45629	6.17306	0.000179043	0.00430772	Up	transmembrane ascorbate ferrireductase 1
XM_020367505.1	LOC109805439	5.46732	2.50649	0.000487232	0.00963879	Up	uncharacterized LOC109805439
XM_020367775.1	LOC109805614	4.2676	6.52275	7.49e-19	3e-16	Up	beta-galactosidase 1-like
XM_020367824.1	LOC109805653	7.13469	5.21606	6.5e-19	2.7e-16	Up	linoleate 9S-lipoxygenase-like
XM_020367874.1	LOC109805699	1.18431	6.99155	0.00200292	0.0291797	Up	ribonuclease TUDOR 1-like
XM_020367921.1	LOC109805741	2.57284	3.62847	0.0008383	0.0148678	Up	probable WRKY transcription factor 41
XM_020367928.1	LOC109805746	1.39549	5.59291	0.000891699	0.0156381	Up	respiratory burst oxidase homolog protein C
XM_020367956.1	LOC109805765	2.71632	4.14979	2.87e-06	0.000132136	Up	phospholipase A2-alpha
XM_020368097.1	LOC109805849	1.53862	4.7729	0.000676608	0.0126144	Up	triacylglycerol lipase SDP1-like
XM_020368124.1	LOC109805863	5.58526	2.50726	0.000896491	0.0156682	Up	TMV resistance protein N-like
XM_020368140.1	LOC109805875	2.27487	3.57908	0.000853458	0.0150633	Up	pleiotropic drug resistance protein 1-like
XM_020368156.1	LOC109805884	3.64073	4.74107	2.14e-07	1.36e-05	Up	esterase AGAP003155
XM_020368269.1	LOC109805963	1.48152	4.81871	0.000806466	0.0144795	Up	serine/threonine-protein phosphatase PP1
XM_020368333.1	LOC109806007	2.9397	3.66384	6.36e-05	0.00178998	Up	fatty-acid-binding protein 2
XM_020368435.1	LOC109806081	2.30549	4.16075	0.000124465	0.00319319	Up	proline-rich extensin-like protein EPR1
XM_020368447.1	LOC109806091	5.57702	2.81022	2.99e-05	0.000976282	Up	beta-fructofuranosidase, cell wall isozyme-like
XM_020368448.1	LOC109806092	2.09473	4.59523	4.62e-05	0.00138396	Up	probable mediator of RNA polymerase II transcription subunit 26b
XM_020368507.1	LOC109806133	4.89405	2.43911	0.000992984	0.0169339	Up	uncharacterized LOC109806133
XM_020368525.1	LOC109806147	2.58312	3.13522	0.00174376	0.026132	Up	dof zinc finger protein DOF5.3-like
XM_020368733.1	LOC109806360	2.64338	3.03432	0.00309143	0.0409434	Up	equilibrative nucleotide transporter 3-like
XM_020368760.1	LOC109806376	4.25516	8.61698	3.48e-14	8.17e-12	Up	trypsin inhibitor 1B-like
XM_020368824.1	LOC109806429	5.98796	4.34182	1.1e-10	1.54e-08	Up	putative UPF0481 protein
XM_020368857.1	LOC109806447	3.27133	3.03056	0.00135377	0.0216222	Up	chitinase 2-like
XM_020368907.1	LOC109806484	4.31018	3.18629	1.33e-05	0.000486321	Up	aquaporin TIP1-1-like
XM_020368964.1	LOC109806531	5.69741	2.56422	0.00059666	0.0113627	Up	myb-related protein Myb4-like
XM_020369012.1	LOC109806566	3.19139	3.52345	3.05e-05	0.000992824	Up	glutamate receptor 2.9-like
XM_020369144.1	LOC109806671	4.85632	3.63251	8.14e-08	5.7e-06	Up	zinc finger protein CONSTANS-LIKE 12
XM_020369307.1	LOC109806808	2.37512	3.09024	0.00389198	0.0491522	Up	KH domain-containing protein
XM_020369488.1	LOC109806959	2.41898	3.09207	0.0028643	0.0386633	Up	protein RALF-like 32
XM_020369568.1	LOC109807040	1.60999	7.25089	8.65e-05	0.0023119	Up	D-3-phosphoglycerate dehydrogenase 2-like
XM_020369822.1	LOC109807301	4.87094	2.37769	0.00155699	0.0239852	Up	phospholipase A(1) DAD1-like
XM_020369825.1	LOC109807305	5.99391	2.72276	0.000159891	0.00392908	Up	ethylene-responsive transcription factor 1-like
XM_020369845.1	LOC109807323	4.72412	2.31745	0.00210934	0.0302997	Up	polygalacturonase inhibitor-like
XM_020369920.1	LOC109807402	6.09442	2.81707	4.23e-05	0.00128584	Up	uncharacterized LOC109807402
XM_020369949.1	LOC109807434	5.42018	2.50623	0.000457458	0.0092015	Up	disease resistance protein RPM1-like
XM_020370055.1	LOC109807518	4.96841	2.31825	0.00158721	0.0242675	Up	cytokinin dehydrogenase 3-like
XM_020370329.1	LOC109807733	1.52741	4.30734	0.00299723	0.039877	Up	ABC transporter C family member 8-like
XM_020370419.1	LOC109807787	1.67476	3.85673	0.00352699	0.0454615	Up	putative phospholipid-transporting ATPase 9
XM_020370437.1	LOC109807800	3.61281	4.22954	2.05e-06	9.76e-05	Up	MLO-like protein 10
XM_020370565.1	LOC109807875	1.48034	5.19865	0.000539011	0.010508	Up	allene oxide cyclase-like
XM_020370633.1	LOC109807908	3.04395	3.20931	0.000491648	0.00970732	Up	cytosolic endo-beta-N-acetylglucosaminidase 1
XM_020370653.1	LOC109807923	6.31698	6.50276	5.18e-20	2.35e-17	Up	3-hydroxy-3-methylglutaryl-coenzyme A reductase 1-like
XM_020370654.1	LOC109807925	1.52844	5.10028	0.000346208	0.00734019	Up	glycogen synthase kinase-3 homolog MsK-3
XM_020370704.1	LOC109807942	5.35853	3.866	1.04e-08	8.81e-07	Up	embryogenesis-associated protein EMB8-like
XM_020370711.1	LOC109807952	2.35793	3.1397	0.00284551	0.0384606	Up	uncharacterized LOC109807952
XM_020370718.1	LOC109807958	1.72188	7.45582	1.66e-05	0.000589211	Up	trifunctional UDP-glucose 4,6-dehydratase
XM_020370732.1	LOC109807970	1.67508	4.53397	0.00159983	0.0243872	Up	UPF0496 protein 4-like
XM_020370736.1	LOC109807973	1.46791	6.22977	0.000179988	0.00432395	Up	NADPH--cytochrome P450 reductase 2
XM_020370895.1	LOC109808073	2.23744	3.53606	0.00178408	0.0266377	Up	stress-induced protein SAM22-like
XM_020371032.1	LOC109808158	2.2601	6.29446	7.76e-08	5.48e-06	Up	protein TIFY 3-like
XM_020371048.1	LOC109808171	1.76257	10.2582	6.7e-05	0.0018617	Up	bifunctional purple acid phosphatase 26-like
XM_020371074.1	LOC109808185	5.94417	2.76898	4.06e-05	0.00124838	Up	phospholipid-transporting ATPase 1-like
XM_020371092.1	LOC109808201	2.93484	3.7686	3.97e-05	0.00122743	Up	metallothiol transferase FosB
XM_020371109.1	LOC109808192	3.07167	6.08991	2.2e-10	2.87e-08	Up	protein TRIGALACTOSYLDIACYLGLYCEROL 2-like
XM_020371139.1	LOC109808237	1.89897	5.69061	5e-06	0.000210665	Up	CBS domain-containing protein CBSX5-like
XM_020371362.1	LOC109808375	2.09958	5.23125	4.18e-06	0.000181555	Up	probable receptor-like serine/threonine-protein kinase
XM_020371394.1	LOC109808399	3.03507	3.9046	7.18e-05	0.00198982	Up	probable aldehyde dehydrogenase
XM_020371480.1	LOC109808462	1.40035	7.55928	0.000396588	0.00819189	Up	S-adenosylmethionine synthase
XM_020371490.1	LOC109808469	5.47543	3.97205	1.17e-08	9.81e-07	Up	uncharacterized LOC109808469
XM_020371522.1	LOC109808496	1.30778	9.57465	0.0024318	0.0339022	Up	stem 28 kDa glycoprotein-like
XM_020371537.1	LOC109808506	4.46367	3.02778	5.9e-05	0.0016962	Up	aldehyde dehydrogenase family 3 member H1-like
XM_020371555.1	LOC109808519	2.93718	2.75285	0.00363225	0.0465055	Up	uncharacterized LOC109808519
XM_020371616.1	LOC109808569	1.97778	4.51496	0.000344468	0.00731376	Up	protein NRT1/ PTR FAMILY 2.9-like
XM_020371659.1	LOC109808604	5.65947	3.05427	1.59e-05	0.00056989	Up	alpha-mannosidase-like
XM_020371662.1	LOC109808607	1.19342	5.60808	0.00314093	0.0414805	Up	probable anion transporter 6
XM_020371857.1	LOC109808740	4.91404	2.65754	0.00084555	0.0149833	Up	stem 28 kDa glycoprotein-like
XM_020371877.1	LOC109808755	4.70794	2.25034	0.00260405	0.03588	Up	protein SUPPRESSOR OF PHYA-105 1-like
XM_020371886.1	LOC109808759	3.03707	2.75333	0.00290087	0.0389764	Up	probable L-type lectin-domain containing receptor kinase S.5
XM_020371893.1	LOC109808761	3.92318	4.17849	7.8e-09	6.77e-07	Up	blue copper protein-like
XM_020371894.1	LOC109808762	3.03613	5.08132	7.46e-10	8.55e-08	Up	protein NRT1/ PTR FAMILY 7.3-like
XM_020371978.1	LOC109808828	2.38908	3.60262	0.00043266	0.00877199	Up	uncharacterized LOC109808828
XM_020371981.1	LOC109808830	3.60282	4.47431	1.07e-07	7.3e-06	Up	extracellular ribonuclease LE-like
XM_020372013.1	LOC109808853	3.23926	5.76134	1.38e-11	2.19e-09	Up	polygalacturonase 1 beta-like protein 1
XM_020372084.1	LOC109808903	2.58164	5.90668	4.13e-08	3.08e-06	Up	inositol oxygenase 1-like
XM_020372145.1	LOC109808944	2.08449	6.89149	5.44e-07	3.12e-05	Up	S-adenosylmethionine synthase 1-like
XM_020372172.1	LOC109808969	1.17976	7.59067	0.00369358	0.0470751	Up	protein disulfide-isomerase-like
XM_020372181.1	LOC109808975	4.87094	2.37769	0.00155699	0.0239852	Up	BTB/POZ domain-containing protein
XM_020372318.1	LOC109809094	6.44239	3.50081	4.66e-08	3.43e-06	Up	alpha-amylase/subtilisin inhibitor-like
XM_020372374.1	LOC109809140	2.46396	4.95425	4e-06	0.000174924	Up	hydroxymethylglutaryl-CoA synthase-like
XM_020372400.1	LOC109809165	1.34193	5.50227	0.000835148	0.0148636	Up	E3 ubiquitin-protein ligase MBR2-like
XM_020372407.1	LOC109809169	2.80128	2.93875	0.00266081	0.0363495	Up	flavin-containing monooxygenase FMO GS-OX-like 9
XM_020372410.1	LOC109809172	6.10318	2.86072	2.16e-05	0.000735421	Up	uncharacterized LOC109809172
XM_020372433.1	LOC109809191	3.56798	2.98092	0.000492315	0.00971109	Up	uncharacterized LOC109809191
XM_020372434.1	LOC109809193	6.05266	3.30383	7.53e-07	4.13e-05	Up	gibberellin-regulated protein 11-like
XM_020372763.1	LOC109809444	4.959	2.49612	0.000809485	0.0145209	Up	transcription factor bHLH90
XM_020372995.1	LOC109809630	2.51236	3.21384	0.00138562	0.021976	Up	inorganic pyrophosphatase 2-like
XM_020373002.1	LOC109809637	5.38761	2.50194	0.000527673	0.0103187	Up	glutamyl-tRNA reductase 2-like
XM_020373020.1	LOC109809650	3.60261	2.77415	0.00264952	0.0362682	Up	transcription factor MYB108-like
XM_020373208.1	LOC109809806	8.71099	4.77293	5.98e-14	1.35e-11	Up	probable terpene synthase 2
XM_020373235.1	LOC109809834	4.31847	6.0246	2.82e-18	1.04e-15	Up	peroxidase 73-like
XM_020373345.1	LOC109809920	5.46832	5.95924	4.23e-18	1.54e-15	Up	protein NRT1/ PTR FAMILY 2.9-like
XM_020373444.1	LOC109810067	1.90687	5.60231	4.05e-06	0.000176497	Up	uncharacterized LOC109810067
XM_020373509.1	LOC109810126	1.94585	3.88687	0.0017984	0.0267738	Up	methylesterase 17-like
XM_020373751.1	LOC109810318	2.58327	5.75013	7.63e-09	6.65e-07	Up	probable carboxylesterase 15
XM_020373789.1	LOC109810350	1.66635	4.41689	0.0022911	0.0323163	Up	two pore calcium channel protein 1
XM_020373895.1	LOC109810427	5.90873	2.76873	3.51e-05	0.00111748	Up	O-acyltransferase WSD1-like
XM_020373898.1	LOC109810429	2.53788	3.51654	0.000343347	0.0073023	Up	uncharacterized LOC109810429
XM_020373967.1	LOC109810487	3.71921	7.9493	2.57e-05	0.000856604	Up	nucleoside-triphosphatase-like
XM_020373990.1	LOC109810502	5.58526	2.50726	0.000896491	0.0156682	Up	uncharacterized LOC109810502
XM_020374017.1	LOC109810533	2.86984	4.58137	5.25e-08	3.82e-06	Up	probable xyloglucan endotransglucosylase/hydrolase protein 6
XM_020374028.1	LOC109810543	4.54148	3.10407	2.13e-05	0.00072769	Up	transcription factor bHLH18-like
XM_020374114.1	LOC109810605	1.32465	4.80433	0.00274917	0.0374064	Up	dolichyl-diphosphooligosaccharide--protein glycosyltransferase subunit 1B
XM_020374155.1	LOC109810643	3.30452	2.66791	0.00298	0.0396825	Up	adenosine kinase 1-like
XM_020374299.1	LOC109810753	6.6529	3.29145	1.2e-07	8.14e-06	Up	cyclin-dependent protein kinase inhibitor SMR13-like
XM_020374336.1	LOC109810781	4.22024	3.68816	1.37e-07	9.06e-06	Up	salicylate carboxymethyltransferase-like
XM_020374383.1	LOC109810816	3.27826	6.35876	1.54e-13	3.24e-11	Up	defensin Ec-AMP-D2-like
XM_020374400.1	LOC109810827	4.7491	5.12694	6.19e-16	1.71e-13	Up	lipid transfer-like protein VAS
XM_020374532.1	LOC109810923	4.36414	3.28033	6.64e-06	0.000268255	Up	non-specific lipid-transfer protein-like protein
XM_020374693.1	LOC109811055	3.89864	2.91214	0.00060912	0.0115676	Up	adenine nucleotide transporter BT1/mitochondrial-like
XM_020374960.1	LOC109811271	1.6425	5.61422	6.1e-05	0.00173629	Up	calcium-dependent protein kinase 2-like
XM_020374982.1	LOC109811288	2.0165	5.61859	1.29e-06	6.55e-05	Up	uncharacterized LOC109811288
XM_020375179.1	LOC109811425	2.52331	4.72424	3.34e-06	0.000150411	Up	glycerol-3-phosphate dehydrogenase [NAD(+)] GPDHC1, cytosolic
XM_020375211.1	LOC109811454	3.8174	3.83724	1.71e-05	0.000606398	Up	berberine bridge enzyme-like 8
XM_020375214.1	LOC109811456	3.95389	5.13586	2.72e-09	2.72e-07	Up	berberine bridge enzyme-like 8
XM_020375223.1	LOC109811462	3.48679	5.53055	2.17e-09	2.26e-07	Up	berberine bridge enzyme-like 21
XM_020375296.1	LOC109811533	1.72769	4.4207	0.00168575	0.0255064	Up	dnaJ homolog subfamily B member 4-like
XM_020375335.1	LOC109811558	2.72462	3.45769	0.00197086	0.0288155	Up	G-type lectin S-receptor-like serine/threonine-protein kinase LECRK3
XM_020375403.1	LOC109811618	2.60871	3.02036	0.00221526	0.0314525	Up	zinc finger protein Z
XM_020375650.1	LOC109811815	3.93613	2.80541	0.000390743	0.00809917	Up	phospholipase A1-Ibeta2-like
XM_020375661.1	LOC109811823	2.19541	5.15354	1.13e-06	5.86e-05	Up	MORN repeat-containing protein 1-like
XM_020375777.1	LOC109811931	3.17995	4.99912	4e-09	3.79e-07	Up	gamma-glutamyl hydrolase-like
XM_020375781.1	LOC109811935	1.12552	6.64007	0.00372053	0.0473554	Up	protein transport protein Sec61 subunit alpha
XM_020375799.1	LOC109811946	1.33082	5.19359	0.00129539	0.0208694	Up	gamma-glutamyl hydrolase 2-like
XM_020376064.1	LOC109812167	2.68746	5.61201	3.7e-09	3.56e-07	Up	type IV inositol polyphosphate 5-phosphatase 3-like
XM_020376069.1	LOC109812173	1.17903	5.7514	0.00386843	0.0489879	Up	sucrose transport protein-like
XM_020376140.1	LOC109812220	1.97589	6.71624	3.69e-06	0.000163798	Up	ABC transporter C family member 4-like
XM_020376233.1	LOC109812304	2.02064	5.56509	0.000243578	0.00554466	Up	serine/threonine-protein kinase tricorner
XM_020376263.1	LOC109812321	4.72412	2.31745	0.00210934	0.0302997	Up	uncharacterized LOC109812321
XM_020376342.1	LOC109812394	1.84324	4.21027	0.000853755	0.0150633	Up	sphingosine-1-phosphate lyase
XM_020376455.1	LOC109812477	1.24108	5.45149	0.00228495	0.0322741	Up	metal-nicotianamine transporter YSL3-like
XM_020376513.1	LOC109812525	4.96841	2.31825	0.00158721	0.0242675	Up	ethylene-responsive transcription factor ERF110-like
XM_020376516.1	LOC109812529	2.90313	7.97091	9.27e-05	0.0024513	Up	peroxidase 12-like
XM_020376523.1	LOC109812536	3.94013	5.18536	7.65e-13	1.42e-10	Up	peroxidase 12-like
XM_020376571.1	LOC109812578	4.39059	3.46608	1.88e-06	9e-05	Up	alpha-dioxygenase 1
XM_020376772.1	LOC109812735	3.03357	4.32486	1.65e-07	1.07e-05	Up	uncharacterized LOC109812735
XM_020376808.1	LOC109812765	5.40301	4.14494	1.58e-10	2.13e-08	Up	tricyclene synthase EBOS-like
XM_020376818.1	LOC109812773	3.40824	3.34843	5.97e-05	0.00171335	Up	xyloglucan endotransglucosylase/hydrolase protein 9-like
XM_020376869.1	LOC109812811	2.688	4.48118	6.67e-06	0.000268691	Up	NAC transcription factor 47-like
XM_020376983.1	LOC109812918	2.61135	4.70829	1.63e-07	1.06e-05	Up	proton pump-interactor 1-like
XM_020376987.1	LOC109812920	2.16298	4.12352	0.000161219	0.00395218	Up	anthocyanidin 3-O-glucosyltransferase 5-like
XM_020376990.1	LOC109812923	2.21945	5.35645	3.27e-07	1.99e-05	Up	anthocyanidin 3-O-glucosyltransferase 5-like
XM_020377038.1	LOC109812955	4.76374	8.53328	8.32e-21	4.47e-18	Up	repetitive proline-rich cell wall protein 2-like
XM_020377231.1	LOC109813108	2.62427	3.82722	4.48e-05	0.0013498	Up	nudix hydrolase 2-like
XM_020377282.1	LOC109813148	2.53001	3.75518	0.000162106	0.00396442	Up	myb family transcription factor EFM-like
XM_020377385.1	LOC109813229	1.62689	6.25533	3.87e-05	0.00120559	Up	berberine bridge enzyme-like 15
XM_020377397.1	LOC109813236	2.90726	2.79624	0.00351139	0.0453568	Up	probable WRKY transcription factor 28
XM_020377408.1	LOC109813245	5.29981	3.63872	4.99e-08	3.66e-06	Up	uncharacterized LOC109813245
XM_020377442.1	LOC109813273	2.2273	3.49472	0.0018176	0.026981	Up	receptor-like protein kinase FERONIA
XM_020377463.1	LOC109813296	3.78322	3.51745	5.57e-06	0.000230445	Up	UDP-arabinopyranose mutase 2
XM_020377620.1	LOC109813430	1.94069	4.44956	0.000171083	0.00414419	Up	protein DETOXIFICATION 29
XM_020377676.1	LOC109813484	1.6168	4.80725	0.00310986	0.0411607	Up	calmodulin-binding transcription activator 3
XM_020377838.1	LOC109813614	2.58837	3.71719	0.000327468	0.00707538	Up	cysteine-rich and transmembrane domain-containing protein A-like
XM_020377898.1	LOC109813670	1.37744	5.18032	0.000901682	0.0157186	Up	respiratory burst oxidase homolog protein C
XM_020378245.1	LOC109813937	2.28803	6.93693	2.82e-08	2.19e-06	Up	linoleate 9S-lipoxygenase 5-like
XM_020378291.1	LOC109813983	3.09349	3.55771	4.06e-05	0.00124838	Up	NDR1/HIN1-like protein 10
XM_020378367.1	LOC109814040	2.70946	4.52119	5.88e-07	3.35e-05	Up	L-type lectin-domain containing receptor kinase S.4-like
XM_020378419.1	LOC109814078	4.68635	2.37716	0.00201075	0.0292311	Up	DUF21 domain-containing protein
XM_020378437.1	LOC109814090	1.82634	4.3354	0.00112439	0.0186297	Up	protein RMD5 homolog A-like
XM_020378452.1	LOC109814104	2.28449	3.90255	0.000152189	0.00379005	Up	oligopeptide transporter 4-like
XM_020378592.1	LOC109814223	5.32317	2.44501	0.000739502	0.0135637	Up	probable indole-3-acetic acid-amido synthetase GH3.1
XM_020378621.1	LOC109814248	3.24358	2.98895	0.000751912	0.0137543	Up	probable WRKY transcription factor 31
XM_020378655.1	LOC109814273	1.69044	4.26962	0.00174568	0.0261417	Up	probable sodium-coupled neutral amino acid transporter 6
XM_020378716.1	LOC109814318	1.211	5.67995	0.00203613	0.029474	Up	transmembrane emp24 domain-containing protein p24beta2-like
XM_020378766.1	LOC109814357	1.79697	6.03337	0.000206327	0.0048538	Up	acetyl-CoA acetyltransferase, cytosolic 1
XM_020378782.1	LOC109814370	5.91913	2.72023	0.000103701	0.00270126	Up	uncharacterized LOC109814370
XM_020378790.1	LOC109814374	4.13182	3.07573	4.8e-05	0.00142677	Up	uncharacterized protein sll1770-like
XM_020378808.1	LOC109814391	1.25311	5.22006	0.00252719	0.0350171	Up	probable galacturonosyltransferase 9
XM_020378906.1	LOC109814469	4.94173	2.37796	0.00169586	0.0255645	Up	uncharacterized LOC109814469
XM_020378919.1	LOC109814480	2.72301	3.10581	0.00169002	0.025552	Up	uncharacterized ATP-dependent helicase YprA
XM_020378955.1	LOC109814503	1.56745	4.27923	0.00192892	0.0282428	Up	polygalacturonase inhibitor 2-like
XM_020379029.1	LOC109814571	5.87601	2.89965	8.05e-06	0.000315069	Up	squamosa promoter-binding protein 1
XM_020379031.1	LOC109814569	1.62022	7.21875	5.23e-05	0.00153298	Up	trans-cinnamate 4-monooxygenase
XM_020379074.1	LOC109814608	1.8804	4.82488	3.47e-05	0.00110931	Up	dual-specificity RNA methyltransferase RlmN
XM_020379102.1	LOC109814629	4.3336	4.04956	2e-09	2.11e-07	Up	ethylene-responsive transcription factor ERF113-like
XM_020379158.1	LOC109814674	1.81963	5.83767	7.25e-06	0.000289853	Up	citrate synthase, glyoxysomal
XM_020379212.1	LOC109814714	1.74755	5.94286	0.000796421	0.0143496	Up	protein TRIGALACTOSYLDIACYLGLYCEROL 3
XM_020379216.1	LOC109814719	2.61106	3.24951	0.000802118	0.0144141	Up	WRKY transcription factor 22-like
XM_020379258.1	LOC109814750	7.07404	3.56335	3.07e-09	3.03e-07	Up	probable WRKY transcription factor 23
XM_020379270.1	LOC109814761	2.02978	5.2771	4.52e-06	0.000193425	Up	dnaJ protein ERDJ3B
XM_020379282.1	LOC109814772	2.26264	4.61004	2.49e-05	0.000833296	Up	asparagine synthetase [glutamine-hydrolyzing] 2
XM_020379383.1	LOC109814867	2.27074	4.67735	1.2e-05	0.000444805	Up	phosphatidylinositol:ceramide inositolphosphotransferase 1-like
XM_020379393.1	LOC109814875	6.37416	2.99487	5.57e-06	0.000230445	Up	laccase-7-like
XM_020379539.1	LOC109814983	2.42563	3.81016	0.00022526	0.00522686	Up	class-10 pathogenesis-related protein 1-like
XM_020379660.1	LOC109815069	2.63745	4.61135	3.72e-07	2.24e-05	Up	uncharacterized LOC109815069
XM_020379702.1	LOC109815103	3.82316	4.52763	6.41e-10	7.51e-08	Up	thioredoxin-like protein CXXS1
XM_020379826.1	LOC109815182	2.93952	3.66555	7.64e-05	0.00209738	Up	protein EDS1L-like
XM_020379903.1	LOC109815243	1.44999	6.61533	0.000285457	0.00632158	Up	probable protein disulfide-isomerase A6
XM_020379916.1	LOC109815255	3.07708	2.902	0.00153408	0.0238121	Up	uncharacterized LOC109815255
XM_020380110.1	LOC109815393	4.57349	8.31686	6.19e-07	3.49e-05	Up	omega-3 fatty acid desaturase
XM_020380114.1	LOC109815398	4.18486	4.66658	8.22e-10	9.32e-08	Up	rust resistance kinase Lr10-like
XM_020380344.1	LOC109815588	2.29899	4.37726	1.03e-05	0.000392343	Up	protein NUCLEAR FUSION DEFECTIVE 4-like
XM_020380372.1	LOC109815615	5.69741	2.56422	0.00059666	0.0113627	Up	transcription factor bHLH92
XM_020380382.1	LOC109815624	2.473	3.54982	0.00030868	0.00674677	Up	protein STRICTOSIDINE SYNTHASE-LIKE 2-like
XM_020380545.1	LOC109815747	2.79974	4.19639	8.34e-06	0.000324988	Up	phytosulfokines-like
XM_020380772.1	LOC109815947	2.10068	3.69014	0.000822562	0.0146909	Up	serine/threonine-protein kinase EDR1-like
XM_020380914.1	LOC109816050	3.624	4.07094	3.07e-07	1.89e-05	Up	uncharacterized LOC109816050
XM_020380933.1	LOC109816070	3.96721	2.71584	0.00145337	0.0227848	Up	NAC domain-containing protein 2-like
XM_020381033.1	LOC109816144	1.4421	7.33198	0.000339058	0.00724129	Up	caffeoyl-CoA O-methyltransferase
XM_020381247.1	LOC109816299	3.63867	3.25162	3.86e-05	0.00120487	Up	cytochrome P450 CYP82D47-like
XM_020381273.1	LOC109816320	4.68943	3.18064	1.13e-05	0.000421917	Up	dirigent protein 22-like
XM_020381282.1	LOC109816329	5.71949	2.61643	0.000264996	0.0059394	Up	uncharacterized LOC109816329
XM_020381382.1	LOC109816385	2.99086	3.62904	2.83e-05	0.000929847	Up	oleoyl-acyl carrier protein thioesterase 1
XM_020381419.1	LOC109816408	1.1143	6.47035	0.00291475	0.0391113	Up	auxin response factor 6-like
XM_020381554.1	LOC109816507	1.2067	5.73542	0.0016554	0.0250657	Up	protein disulfide isomerase-like 2-3
XM_020381575.1	LOC109816528	3.1036	4.75938	2.52e-06	0.000118052	Up	isoflavone 4'-O-methyltransferase-like
XM_020381578.1	LOC109816529	1.64243	4.44495	0.00105876	0.0177788	Up	sugar transport protein 1-like
XM_020381647.1	LOC109816579	2.47058	4.1167	3.64e-05	0.00115029	Up	probable sodium-coupled neutral amino acid transporter 6
XM_020381760.1	LOC109816682	4.74557	3.24755	5.29e-06	0.000221132	Up	uncharacterized protein
XM_020381796.1	LOC109816710	4.03225	3.50275	5.68e-06	0.000234206	Up	L-type lectin-domain containing receptor kinase S.4-like
XM_020381833.1	LOC109816746	1.64933	6.14357	5.68e-05	0.0016442	Up	vacuolar-sorting receptor 1-like
XM_020381892.1	LOC109816776	2.98459	4.66897	2.21e-05	0.00075286	Up	high affinity nitrate transporter 2.5
XM_020382083.1	LOC109816925	2.93178	5.0118	1.38e-06	6.82e-05	Up	endochitinase CH5B
XM_020382089.1	LOC109816900	2.06025	5.9045	3.73e-07	2.24e-05	Up	prostaglandin reductase-3
XM_020382126.1	LOC109816945	3.86471	2.80891	0.000422351	0.00861427	Up	uncharacterized N-acetyltransferase p20-like
XM_020382168.1	LOC109816983	7.39149	3.87487	6.12e-11	8.79e-09	Up	phospho-2-dehydro-3-deoxyheptonate aldolase 1-like
XM_020382196.1	LOC109817003	2.16016	3.41144	0.0019025	0.0279564	Up	AP2-like ethylene-responsive transcription factor
XM_020382244.1	LOC109817048	1.97739	4.59926	5.53e-05	0.00160706	Up	long-chain-alcohol oxidase FAO1-like
XM_020382632.1	LOC109817396	1.47714	4.90447	0.00133158	0.0213836	Up	glutamate receptor 3.4-like
XM_020382784.1	LOC109817519	1.36822	4.75118	0.00329534	0.0430569	Up	uncharacterized LOC109817519
XM_020382826.1	LOC109817547	1.50461	4.65687	0.00143869	0.0225719	Up	cellulose synthase-like protein H1
XM_020382857.1	LOC109817577	2.51372	3.75894	0.000205395	0.00484305	Up	aldo-keto reductase family 4 member C9-like
XM_020382879.1	LOC109817591	1.86195	3.9668	0.00107775	0.0180475	Up	TMV resistance protein N-like
XM_020382931.1	LOC109817617	8.27944	5.02269	4.27e-17	1.38e-14	Up	uncharacterized LOC109817617
XM_020383045.1	LOC109817715	1.78585	6.23682	7.3e-06	0.000290829	Up	root phototropism protein 2-like
XM_020383167.1	LOC109817830	5.89686	2.72202	8.03e-05	0.00217761	Up	probable disease resistance protein At4g27220
XM_020383228.1	LOC109817878	2.76543	4.70674	8.06e-07	4.36e-05	Up	(3S,6E)-nerolidol synthase 1-like
XM_020383271.1	LOC109817915	5.29093	2.55584	0.000280997	0.00624314	Up	protein ECERIFERUM 1-like
XM_020383552.1	LOC109818144	1.975	4.63135	4.1e-05	0.001256	Up	amino-acid permease B
XM_020383836.1	LOC109818388	1.95358	3.72862	0.00157314	0.0241429	Up	UDP-galactose transporter 2-like
XM_020383941.1	LOC109818463	2.62923	8.14858	2.11e-09	2.2e-07	Up	luminal-binding protein 4
XM_020383943.1	LOC109818465	2.28916	6.72012	3.57e-08	2.7e-06	Up	luminal-binding protein-like
XM_020384107.1	LOC109818590	3.58201	4.82049	9.4e-11	1.32e-08	Up	protein trichome birefringence-like 38
XM_020384206.1	LOC109818672	3.60261	2.77415	0.00264952	0.0362682	Up	F-box protein PP2-B10-like
XM_020384222.1	LOC109818691	6.17673	3.27136	4.41e-07	2.59e-05	Up	acidic endochitinase-like
XM_020384236.1	LOC109818705	1.43216	4.79012	0.00136553	0.0217126	Up	protein DEHYDRATION-INDUCED 19-like
XM_020384256.1	LOC109818732	2.23445	4.39264	2.44e-05	0.000819912	Up	carboxylesterase 1-like
XM_020384284.1	LOC109818757	5.14216	2.60765	0.000308957	0.00674677	Up	heavy metal-associated isoprenylated plant protein 39-like
XM_020384397.1	LOC109818863	1.92507	4.86015	0.000234366	0.00538352	Up	nucleophosmin
XM_020384415.1	LOC109818879	2.01198	4.8553	0.000112542	0.00290926	Up	probable transcription factor
XM_020384571.1	LOC109819002	5.13942	2.38508	0.00122992	0.0200362	Up	serine/threonine-protein kinase Aurora-3-like
XM_020384606.1	LOC109819030	5.60608	4.05543	5.39e-10	6.51e-08	Up	UDP-glycosyltransferase 89B1-like
XM_020384688.1	LOC109819095	3.42225	2.67072	0.00236896	0.033187	Up	hydroxyproline O-arabinosyltransferase 3-like
XM_020384694.1	LOC109819101	2.11665	4.42054	4.02e-05	0.00124113	Up	probable purine permease 9
XM_020384712.1	LOC109819110	3.42244	3.64689	1.09e-05	0.000410114	Up	protein NUCLEAR FUSION DEFECTIVE 4-like
XM_020384872.1	LOC109819226	2.02732	8.58161	1.3e-06	6.55e-05	Up	calreticulin
XM_020384941.1	LOC109819268	1.24591	6.17215	0.00141125	0.0222613	Up	ornithine aminotransferase, mitochondrial
XM_020384987.1	LOC109819301	4.79813	2.31549	0.0018322	0.027158	Up	dirigent protein 21-like
XM_020385009.1	LOC109819310	1.84307	3.63395	0.00391099	0.0493617	Up	BOI-related E3 ubiquitin-protein ligase 1-like
XM_020346332.1	LOC109787763	-3.23383	3.03006	0.000344603	0.00731376	Down	protease Do-like 8
XM_020346440.1	LOC109787861	-1.11145	6.81632	0.00352005	0.0454111	Down	probable pyridoxal 5'-phosphate synthase subunit PDX1
XM_020346455.1	LOC109787868	-1.84901	4.50921	0.000129386	0.00329047	Down	pentatricopeptide repeat-containing protein
XM_020346528.1	LOC109787926	-1.49585	4.47495	0.00185725	0.02741	Down	isoamylase 3
XM_020346535.1	LOC109787918	-1.78838	4.26863	0.000643454	0.0121405	Down	uncharacterized LOC109787918
XM_020346635.1	LOC109788016	-1.66803	4.36176	0.00171524	0.0257785	Down	thylakoid lumenal 15 kDa protein 1
XM_020346791.1	LOC109788129	-4.93025	2.41577	0.000870826	0.0153115	Down	uncharacterized LOC109788129
XM_020346807.1	LOC109788142	-1.40647	5.35424	0.00109865	0.0183375	Down	serine acetyltransferase 1-like
XM_020346819.1	LOC109788153	-1.4275	6.31907	0.000191754	0.00457429	Down	30S ribosomal protein S10
XM_020347041.1	LOC109788345	-1.91288	7.06593	0.000240348	0.00548337	Down	14 kDa proline-rich protein DC2.15-like
XM_020347291.1	LOC109788544	-2.37385	7.13703	0.00159705	0.024363	Down	proline-rich protein 4
XM_020347346.1	LOC109788583	-4.11	2.8969	5.99e-05	0.00171378	Down	chlorophyll a-b binding protein of LHCII type 1
XM_020347488.1	LOC109788699	-2.60907	3.30693	0.000504032	0.00990388	Down	probable inactive shikimate kinase like 2
XM_020347618.1	LOC109788793	-2.56137	11.8612	1.12e-06	5.85e-05	Down	carbonic anhydrase
XM_020347672.1	LOC109788836	-3.11575	3.27213	0.000205218	0.00484305	Down	molybdate transporter 1-like
XM_020347703.1	LOC109788866	-1.64358	6.06151	1.86e-05	0.000649186	Down	preprotein translocase subunit SECY
XM_020347808.1	LOC109788945	-2.26931	3.53476	0.00111394	0.0184714	Down	tyrosine/DOPA decarboxylase 2-like
XM_020347814.1	LOC109788951	-1.49547	4.8169	0.000542836	0.0105646	Down	serotonin N-acetyltransferase 1
XM_020348049.1	LOC109789153	-2.18396	4.68354	3.34e-06	0.000150411	Down	protein MARD1-like
XM_020348081.1	LOC109789183	-1.16572	7.05665	0.00298066	0.0396825	Down	uncharacterized LOC109789183
XM_020348084.1	LOC109789186	-1.48146	5.4175	0.000260033	0.00586036	Down	50S ribosomal protein L17
XM_020348168.1	LOC109789256	-5.04408	2.43843	0.000574428	0.0109906	Down	BAG family molecular chaperone regulator 2-like
XM_020348243.1	LOC109789325	-1.71857	4.69089	0.000991414	0.0169212	Down	ABC transporter B family member 1-like
XM_020348493.1	LOC109789522	-1.20958	5.94224	0.00136226	0.0217068	Down	flagellar radial spoke protein 5
XM_020348526.1	LOC109789546	-1.42985	5.27533	0.00155626	0.0239852	Down	cyclin-U1-1
XM_020348743.1	LOC109789712	-1.38427	4.70097	0.00213887	0.0305707	Down	pentatricopeptide repeat-containing protein
XM_020348768.1	LOC109789736	-1.67224	4.83023	0.000197702	0.00469423	Down	peroxisomal (S)-2-hydroxy-acid oxidase GLO2-like
XM_020348769.1	LOC109789737	-3.82881	3.33813	3.6e-06	0.000160049	Down	peroxisomal (S)-2-hydroxy-acid oxidase GLO1-like
XM_020348793.1	LOC109789759	-1.64056	5.48813	3.95e-05	0.00122462	Down	protein disulfide-isomerase LQY1
XM_020348878.1	LOC109789841	-2.54845	3.57676	0.000129386	0.00329047	Down	pirin-like protein
XM_020348917.1	LOC109789874	-1.70112	6.2115	2.46e-05	0.000824879	Down	transcription termination factor MTEF1
XM_020348923.1	LOC109789879	-1.27671	5.77327	0.0021667	0.0309252	Down	uncharacterized LOC109789879
XM_020348925.1	LOC109789882	-2.75526	4.34001	4.14e-07	2.45e-05	Down	chaperonin 60 subunit beta 4
XM_020348938.1	LOC109789892	-2.05198	5.18741	1.19e-06	6.13e-05	Down	probable glutathione S-transferase parC
XM_020348939.1	LOC109789893	-1.98943	6.04394	1.31e-06	6.59e-05	Down	probable glutathione S-transferase parC
XM_020348979.1	LOC109789920	-1.38697	6.54003	0.000325403	0.00705304	Down	receptor-like cytosolic serine/threonine-protein kinase RBK2
XM_020349023.1	LOC109789953	-1.51288	5.36014	0.000633933	0.011983	Down	glutathione S-transferase L3-like
XM_020349043.1	LOC109789970	-1.3156	5.91082	0.00083749	0.0148678	Down	50S ribosomal protein L6
XM_020349120.1	LOC109790031	-2.25938	4.70043	5.5e-05	0.00160312	Down	(S)-coclaurine N-methyltransferase-like
XM_020349185.1	LOC109790084	-1.13707	6.4581	0.0029402	0.0394269	Down	light-harvesting complex-like protein OHP1
XM_020349444.1	LOC109790311	-2.42869	4.00629	3.36e-05	0.0010831	Down	nitrile-specifier protein 5
XM_020349475.1	LOC109790343	-1.20805	8.10975	0.0028045	0.0379818	Down	magnesium-chelatase subunit ChlI
XM_020349730.1	LOC109790542	-1.52594	4.04053	0.0035733	0.045866	Down	probable plastid-lipid-associated protein 8
XM_020349761.1	LOC109790577	-1.16791	6.29475	0.00262251	0.0359951	Down	uncharacterized protein At4g15545-like
XM_020350114.1	LOC109790868	-4.53607	2.12343	0.00349124	0.0452397	Down	acyl carrier protein 3, mitochondrial
XM_020350252.1	LOC109791004	-1.54552	5.68681	8.21e-05	0.00221412	Down	threonine--tRNA ligase/mitochondrial 2
XM_020350312.1	LOC109791058	-1.37401	5.06048	0.00135913	0.0216738	Down	ferredoxin-1
XM_020350327.1	LOC109791071	-1.54782	5.30348	0.000173687	0.00420227	Down	probable plastid-lipid-associated protein 6
XM_020350631.1	LOC109791343	-1.24402	7.28848	0.00133874	0.0214662	Down	dicarboxylate transporter 1
XM_020350684.1	LOC109791392	-1.38296	6.09976	0.000458661	0.00921518	Down	stress enhanced protein 1
XM_020350865.1	LOC109791557	-1.79537	8.20211	1.34e-05	0.000486539	Down	ATP synthase delta chain
XM_020350890.1	LOC109791581	-1.50082	5.04962	0.00201554	0.0292798	Down	cytokinin dehydrogenase 7-like
XM_020351024.1	LOC109791698	-3.42145	2.63219	0.00297654	0.0396825	Down	aspartic proteinase CDR1-like
XM_020351095.1	LOC109791750	-1.30795	5.25165	0.00140876	0.0222564	Down	CLP protease regulatory subunit CLPX3
XM_020351125.1	LOC109791776	-1.44569	6.97494	0.000165249	0.00403161	Down	photosystem II reaction center PSB28 protein
XM_020351139.1	LOC109791791	-1.89241	7.17306	1.29e-06	6.55e-05	Down	ferredoxin-thioredoxin reductase, variable chain-like
XM_020351143.1	LOC109791795	-1.17957	5.66291	0.00209245	0.0301476	Down	2-methylene-furan-3-one reductase-like
XM_020351159.1	LOC109791811	-6.05382	3.01773	9.79e-07	5.19e-05	Down	pentatricopeptide repeat-containing protein
XM_020351173.1	LOC109791824	-1.36168	5.3926	0.000848246	0.014992	Down	uncharacterized methyltransferase
XM_020351244.1	LOC109791887	-1.48341	5.5101	0.000178614	0.00430615	Down	probable E3 ubiquitin-protein ligase RHY1A
XM_020351249.1	LOC109791890	-2.79479	2.88432	0.0023024	0.0324532	Down	superoxide dismutase [Fe] 3-like
XM_020351286.1	LOC109791924	-1.36278	6.27121	0.000451892	0.00910749	Down	monodehydroascorbate reductase 4, peroxisomal
XM_020351363.1	LOC109791989	-1.47399	5.4101	0.00203241	0.029474	Down	plastidal glycolate/glycerate translocator 1-like
XM_020351405.1	LOC109792023	-1.51797	4.98112	0.000495298	0.00976048	Down	uncharacterized LOC109792023
XM_020351500.1	LOC109792121	-2.59433	4.34048	2.69e-06	0.000124762	Down	alpha-L-fucosidase 2-like
XM_020351577.1	LOC109792192	-2.64447	3.71166	6.02e-05	0.00172105	Down	uncharacterized LOC109792192
XM_020351711.1	LOC109792312	-2.34801	4.26674	1.11e-05	0.000418691	Down	peptidyl-prolyl cis-trans isomerase FKBP13
XM_020351875.1	LOC109792462	-3.31915	3.27713	5.01e-05	0.00148176	Down	beta-amylase-like
XM_020351894.1	LOC109792478	-2.47411	3.13725	0.00296458	0.0396235	Down	UPF0235 protein
XM_020352044.1	LOC109792625	-1.44707	5.9865	0.00158405	0.0242675	Down	subtilisin-like protease SBT1.7
XM_020352137.1	LOC109792705	-1.47453	7.14329	0.000202479	0.00479091	Down	30S ribosomal protein S17
XM_020352139.1	LOC109792707	-1.28334	8.92197	0.00203591	0.029474	Down	photosystem I reaction center subunit VI-like
XM_020352258.1	LOC109792817	-2.10875	5.50529	6.8e-07	3.77e-05	Down	7-deoxyloganetin glucosyltransferase-like
XM_020352357.1	LOC109792908	-1.78823	3.79614	0.00278788	0.0378069	Down	uncharacterized LOC109792908
XM_020352381.1	LOC109792931	-1.49162	10.1976	0.000678323	0.0126232	Down	phosphoglycerate kinase, cytosolic-like
XM_020352482.1	LOC109793019	-1.89491	4.20075	0.000398504	0.00821829	Down	thioredoxin-like protein Clot
XM_020352562.1	LOC109793095	-1.95612	3.88516	0.000775121	0.0140653	Down	cytokinin dehydrogenase 6
XM_020352590.1	LOC109793120	-1.53119	8.29512	0.000447728	0.00903251	Down	aldehyde dehydrogenase family 2 member B4
XM_020352596.1	LOC109793126	-1.38045	4.57566	0.00300425	0.0399444	Down	protein indeterminate-domain 12-like
XM_020352626.1	LOC109793164	-1.13522	6.50874	0.00260533	0.03588	Down	peptidyl-prolyl cis-trans isomerase CYP38
XM_020352697.1	LOC109793234	-2.04916	6.34923	2.03e-07	1.3e-05	Down	cucumisin-like
XM_020352726.1	LOC109793267	-1.16043	6.19311	0.00296164	0.0396235	Down	protein BIC1-like
XM_020352828.1	LOC109793368	-5.16693	2.37782	0.000795337	0.0143428	Down	MATH domain and coiled-coil domain-containing protein
XM_020352835.1	LOC109793374	-2.34316	4.79068	9.06e-07	4.85e-05	Down	thylakoid lumenal 16.5 kDa protein
XM_020353036.1	LOC109793569	-1.1406	5.81094	0.00278317	0.0377853	Down	putative lipid-binding protein At4g00165
XM_020353169.1	LOC109793706	-2.50459	5.3341	8.18e-07	4.41e-05	Down	plant cysteine oxidase 2-like
XM_020353190.1	LOC109793723	-4.86817	2.32566	0.00124195	0.0201839	Down	probable fructokinase-5
XM_020353350.1	LOC109793884	-1.28609	6.90102	0.00120557	0.0197659	Down	CBL-interacting serine/threonine-protein kinase 6-like
XM_020353451.1	LOC109793976	-1.36603	4.6535	0.00233987	0.0328225	Down	uncharacterized protein At4g14100-like
XM_020353592.1	LOC109794120	-2.00731	4.26109	0.000189777	0.00454307	Down	uncharacterized LOC109794120
XM_020354018.1	LOC109794574	-1.44617	4.34271	0.0026322	0.0361038	Down	peroxisomal (S)-2-hydroxy-acid oxidase GLO1-like
XM_020354081.1	LOC109794636	-1.8458	5.89655	4.52e-06	0.000193425	Down	peptidyl-prolyl cis-trans isomerase FKBP13-like
XM_020354084.1	LOC109794639	-3.23307	3.29416	4.16e-05	0.00126933	Down	selenium-binding protein 2-like
XM_020354361.1	LOC109794945	-2.37713	3.22839	0.00243175	0.0339022	Down	60S ribosomal protein L9-like
XM_020354382.1	LOC109794986	-4.54489	2.33347	0.00373619	0.0475084	Down	bidirectional sugar transporter SWEET1-like
XM_020354432.1	LOC109795024	-6.0205	9.38626	2.03e-06	9.7e-05	Down	thiamine thiazole synthase 2-like
XM_020354466.1	LOC109795056	-3.02458	3.71694	5.48e-06	0.000228029	Down	uncharacterized LOC109795056
XM_020354507.1	LOC109795091	-1.67803	3.95079	0.0031679	0.0417124	Down	uncharacterized protein HI_1198
XM_020354520.1	LOC109795102	-1.59199	4.27819	0.00183485	0.0271776	Down	photosynthetic NDH subunit of lumenal location 5-like
XM_020354572.1	LOC109795150	-2.19527	3.95177	0.000135094	0.00341858	Down	dihydrodipicolinate reductase-like protein CRR1
XM_020354781.1	LOC109795324	-2.4267	5.38974	2.9e-08	2.24e-06	Down	chlorophyllase-2
XM_020354806.1	LOC109795343	-3.25906	4.03566	2.91e-07	1.8e-05	Down	uncharacterized LOC109795343
XM_020354856.1	LOC109795380	-1.65502	4.52139	0.000459946	0.00921518	Down	uncharacterized LOC109795380
XM_020355057.1	LOC109795524	-2.50546	5.28185	5.74e-08	4.14e-06	Down	protein TIC 20-v
XM_020355189.1	LOC109795693	-2.66953	4.02551	5e-06	0.000210665	Down	ribonuclease J-like
XM_020355234.1	LOC109795719	-1.46822	4.68729	0.00206544	0.029877	Down	ankyrin repeat domain-containing protein 30A-like
XM_020355330.1	LOC109795787	-1.22492	5.97135	0.00130542	0.0209979	Down	sulfoquinovosyl transferase SQD2-like
XM_020355357.1	LOC109795811	-1.70255	7.06075	7.96e-05	0.00216972	Down	zinc finger protein CONSTANS-LIKE 16-like
XM_020355371.1	LOC109795823	-1.897	3.99294	0.000689639	0.0128221	Down	probable protein phosphatase 2C 26
XM_020355423.1	LOC109795863	-3.38974	2.56367	0.00302644	0.0401347	Down	uncharacterized LOC109795863
XM_020355461.1	LOC109795898	-3.64147	2.85816	0.000883324	0.0155045	Down	glycinin G3-like
XM_020355501.1	LOC109795935	-2.64504	6.13017	8.66e-08	6.01e-06	Down	zinc finger protein BRUTUS-like
XM_020355556.1	LOC109795975	-3.76188	2.75713	0.000426742	0.00868646	Down	protein EIN4-like
XM_020355707.1	LOC109796074	-2.32466	9.31083	3.33e-07	2.02e-05	Down	chlorophyll a-b binding protein CP29.3
XM_020355811.1	LOC109796154	-1.8442	6.9351	2.78e-06	0.000128786	Down	tubulin alpha-1 chain-like
XM_020355813.1	LOC109796145	-2.30473	3.39323	0.00112977	0.0187036	Down	pentatricopeptide repeat-containing protein
XM_020355867.1	LOC109796195	-4.94573	2.32813	0.000864989	0.0152323	Down	probable pectate lyase 18
XM_020355902.1	LOC109796221	-3.33272	2.68051	0.00392669	0.0494987	Down	glycinin G3-like
XM_020356058.1	LOC109796380	-2.58333	3.15725	0.00109059	0.0182474	Down	transmembrane emp24 domain-containing protein p24delta3-like
XM_020356072.1	LOC109796395	-2.16304	5.40615	7.3e-07	4.02e-05	Down	30S ribosomal protein S5
XM_020356081.1	LOC109796404	-2.4361	3.1165	0.00200258	0.0291797	Down	uncharacterized LOC109796404
XM_020356203.1	LOC109796533	-2.44506	3.4793	0.000324981	0.00705304	Down	nudix hydrolase 18
XM_020356238.1	LOC109796572	-1.55944	6.53119	0.000269103	0.00601165	Down	14-3-3-like protein B
XM_020356353.1	LOC109796635	-2.0913	8.14698	1.65e-06	8.02e-05	Down	probable plastid-lipid-associated protein 14
XM_020356447.1	LOC109796695	-1.87218	3.52091	0.00319028	0.0419529	Down	pentatricopeptide repeat-containing protein
XM_020356485.1	LOC109796725	-2.30799	3.65034	0.000783122	0.0141852	Down	hippocampus abundant transcript-like protein 1
XM_020356540.1	LOC109796760	-2.68469	6.36438	3.91e-09	3.72e-07	Down	photosystem II 5 kDa protein-like
XM_020356562.1	LOC109796775	-1.659	8.20576	8e-05	0.00217196	Down	DEAD-box ATP-dependent RNA helicase 3
XM_020356701.1	LOC109796869	-1.4301	4.39872	0.00275249	0.0374265	Down	uncharacterized LOC109796869
XM_020356778.1	LOC109796918	-1.20077	7.43836	0.001906	0.0279876	Down	alcohol dehydrogenase class-3
XM_020356812.1	LOC109796948	-2.24986	3.69236	0.000327474	0.00707538	Down	alcohol dehydrogenase 1
XM_020356848.1	LOC109796971	-1.33801	10.5602	0.00350695	0.0453282	Down	chlorophyll a-b binding protein 7-like
XM_020356870.1	LOC109796989	-1.76091	3.73569	0.00296702	0.0396302	Down	protein DEHYDRATION-INDUCED 19 homolog 5-like
XM_020356888.1	LOC109797007	-2.56033	5.26288	5.47e-09	4.98e-07	Down	uncharacterized LOC109797007
XM_020356924.1	LOC109797035	-1.52757	6.93048	0.000109332	0.00284068	Down	psbP domain-containing protein 4
XM_020357127.1	LOC109797179	-1.39464	5.77178	0.000766949	0.0139667	Down	DNA gyrase subunit B/mitochondrial-like
XM_020357133.1	LOC109797183	-1.95603	4.4415	5.95e-05	0.00170852	Down	two-component response regulator ARR12
XM_020357173.1	LOC109797216	-1.55167	4.16144	0.00211747	0.0303499	Down	probable inactive leucine-rich repeat receptor-like protein kinase
XM_020357178.1	LOC109797219	-4.49931	2.17598	0.00352987	0.0454615	Down	uncharacterized LOC109797219
XM_020357357.1	LOC109797346	-1.88681	4.10087	0.000621785	0.0117971	Down	thioredoxin-like 3-1
XM_020357371.1	LOC109797357	-1.55582	7.42767	0.000892775	0.0156435	Down	thioredoxin M-type-like
XM_020357616.1	LOC109797551	-2.16949	4.00839	0.000127086	0.00325224	Down	hydrophobic protein RCI2B
XM_020357661.1	LOC109797581	-2.47463	9.63808	1.6e-07	1.05e-05	Down	protein CURVATURE THYLAKOID 1B-like
XM_020357776.1	LOC109797666	-1.45232	4.77123	0.00147268	0.0230167	Down	cytochrome P450 71A1-like
XM_020357780.1	LOC109797671	-2.35882	3.87106	6.57e-05	0.0018368	Down	uncharacterized LOC109797671
XM_020357818.1	LOC109797700	-2.27087	5.03975	1.59e-05	0.000570451	Down	uncharacterized LOC109797700
XM_020357861.1	LOC109797736	-1.92763	6.16845	3.97e-06	0.000174544	Down	pentatricopeptide repeat-containing protein
XM_020357927.1	LOC109797791	-1.9106	4.1118	0.000914594	0.0159164	Down	uncharacterized LOC109797791
XM_020357988.1	LOC109797840	-2.50946	4.75863	3.4e-07	2.06e-05	Down	pentatricopeptide repeat-containing protein
XM_020358052.1	LOC109797892	-4.53607	2.12343	0.00349124	0.0452397	Down	uncharacterized LOC109797892
XM_020358088.1	LOC109797921	-2.48238	3.65344	0.0002461	0.00557717	Down	uncharacterized LOC109797921
XM_020358197.1	LOC109798006	-1.38971	4.93652	0.0014347	0.0225266	Down	protein PLASTID REDOX INSENSITIVE 2
XM_020358390.1	LOC109798152	-2.74232	3.6896	3.45e-05	0.00110582	Down	UV-B-induced protein
XM_020358450.1	LOC109798246	-1.4659	5.15852	0.000539411	0.010508	Down	uncharacterized LOC109798246
XM_020358460.1	LOC109798256	-1.21584	6.58359	0.00160409	0.024428	Down	probable 2-carboxy-D-arabinitol-1-phosphatase
XM_020358530.1	LOC109798310	-1.36438	6.82107	0.00208491	0.0300947	Down	actin
XM_020358599.1	LOC109798365	-1.21161	5.18216	0.00252894	0.0350171	Down	pentatricopeptide repeat-containing protein MRL1
XM_020358954.1	LOC109798625	-1.43156	6.05574	0.00021497	0.00502237	Down	uncharacterized LOC109798625
XM_020359003.1	LOC109798656	-1.33391	5.42676	0.000707187	0.013065	Down	uncharacterized LOC109798656
XM_020359016.1	LOC109798668	-1.18233	6.3024	0.00330934	0.0431629	Down	FT-interacting protein 1
XM_020359178.1	LOC109798782	-1.582	5.8719	4.15e-05	0.00126712	Down	50S ribosomal protein L9
XM_020359196.1	LOC109798789	-1.53668	5.02709	0.000284501	0.00630727	Down	binding partner of ACD11 1
XM_020359208.1	LOC109798810	-1.44454	4.51963	0.00245076	0.0341199	Down	ubiquitin-conjugating enzyme E2 28-like
XM_020359332.1	LOC109798900	-1.76735	9.60946	9.41e-05	0.00248416	Down	photosystem II 5 kDa protein-like
XM_020359386.1	LOC109798941	-3.5385	2.61022	0.00162865	0.0247158	Down	lysine-specific demethylase JMJ30
XM_020359389.1	LOC109798932	-1.50232	5.72134	0.000139284	0.00351462	Down	chaperone protein dnaJ A6-like
XM_020359415.1	LOC109798960	-1.42222	4.77368	0.00259244	0.0357992	Down	pentatricopeptide repeat-containing protein
XM_020359496.1	LOC109799021	-2.48233	3.33515	0.000718864	0.0132328	Down	trehalose-phosphate phosphatase A-like
XM_020359745.1	LOC109799202	-1.47627	5.15414	0.000408158	0.00837153	Down	uncharacterized protein
XM_020359930.1	LOC109799387	-2.86811	3.71564	2.06e-05	0.000710896	Down	nuclear transcription factor Y subunit B-3-like
XM_020360038.1	LOC109799467	-2.1411	3.7875	0.000792645	0.0143196	Down	ribonucleoside-diphosphate reductase large subunit
XM_020360100.1	LOC109799524	-1.40897	7.0434	0.000337804	0.00723724	Down	NAD(P)H-quinone oxidoreductase subunit S
XM_020360129.1	LOC109799552	-1.78175	4.97255	0.000100955	0.00265004	Down	alpha-dioxygenase 2
XM_020360178.1	LOC109799593	-1.18867	6.73223	0.00211044	0.0302997	Down	uncharacterized LOC109799593
XM_020360193.1	LOC109799606	-2.20889	4.66211	3.42e-06	0.000153084	Down	uridylate kinase
XM_020360236.1	LOC109799637	-1.2477	6.25429	0.000950178	0.0163681	Down	photosystem II core complex proteins psbY-like
XM_020360242.1	LOC109799642	-1.34405	7.91133	0.00143391	0.0225266	Down	peptidyl-prolyl cis-trans isomerase FKBP17-2
XM_020360284.1	LOC109799673	-1.65639	5.61156	0.000332703	0.0071493	Down	small heat shock protein-like
XM_020360375.1	LOC109799755	-5.09841	2.39978	0.000662671	0.0123771	Down	glucan endo-1,3-beta-glucosidase 13-like
XM_020360409.1	LOC109799786	-1.98435	5.72558	5.99e-06	0.000245324	Down	31 kDa ribonucleoprotein
XM_020360586.1	LOC109799928	-5.91391	3.08618	3.51e-06	0.000157218	Down	glutathione S-transferase U17-like
XM_020360691.1	LOC109800014	-1.26407	5.9259	0.00101437	0.0171694	Down	cyclase-associated protein 1
XM_020360947.1	LOC109800200	-2.47594	3.49339	0.00155294	0.0239852	Down	probable lactoylglutathione lyase
XM_020361150.1	LOC109800362	-2.22842	4.92759	5.86e-06	0.000240411	Down	plastid division protein PDV2-like
XM_020361232.1	LOC109800453	-5.02362	2.3407	0.000677907	0.0126232	Down	uncharacterized LOC109800453
XM_020361378.1	LOC109800596	-1.79421	5.82646	5.99e-05	0.00171378	Down	DExH-box ATP-dependent RNA helicase DExH15 chloroplastic
XM_020361496.1	LOC109800673	-2.26442	4.28981	1.62e-05	0.000576421	Down	uncharacterized LOC109800673
XM_020361585.1	LOC109800731	-1.63522	7.17891	3.64e-05	0.00115029	Down	protein TIC 62
XM_020361625.1	LOC109800764	-1.87472	6.39849	1.31e-06	6.59e-05	Down	uncharacterized LOC109800764
XM_020361669.1	LOC109800793	-2.59722	4.81862	6.22e-08	4.45e-06	Down	homeobox-leucine zipper protein HAT4-like
XM_020361778.1	LOC109800868	-2.34283	9.04348	1.1e-07	7.47e-06	Down	glycine cleavage system H protein, mitochondrial
XM_020361824.1	LOC109800905	-1.53026	6.35618	8.73e-05	0.00232865	Down	cytochrome c biogenesis protein CCS1
XM_020362025.1	LOC109801055	-1.35701	6.93147	0.000421983	0.00861427	Down	uncharacterized LOC109801055
XM_020362088.1	LOC109801098	-1.25635	4.95787	0.00296287	0.0396235	Down	methionine aminopeptidase 1D/mitochondrial
XM_020362102.1	LOC109801110	-3.53716	2.60943	0.00180238	0.0268135	Down	3-epi-6-deoxocathasterone 23-monooxygenase
XM_020362107.1	LOC109801115	-2.20905	4.67902	1.53e-05	0.000549265	Down	aldo-keto reductase family 4 member C9-like
XM_020362110.1	LOC109801114	-2.59578	2.83208	0.00368882	0.0470526	Down	chaperone protein dnaJ 11-like
XM_020362432.1	LOC109801377	-1.56944	5.93931	8.06e-05	0.00218112	Down	CDK5RAP1-like protein
XM_020362445.1	LOC109801389	-1.54066	5.71107	0.00103707	0.017481	Down	peroxisomal membrane protein 11B
XM_020362462.1	LOC109801405	-1.52927	6.63627	0.000563112	0.0108556	Down	RNA polymerase sigma factor sigF-like
XM_020362641.1	LOC109801542	-1.48986	4.72163	0.000975447	0.0167112	Down	stress-response A/B barrel domain-containing protein HS1-like
XM_020362654.1	LOC109801555	-1.62023	6.22261	4.7e-05	0.00140202	Down	uncharacterized LOC109801555
XM_020362694.1	LOC109801583	-1.64837	4.19323	0.00275948	0.0374966	Down	peroxidase 64-like
XM_020362755.1	LOC109801640	-1.24586	8.03264	0.00198498	0.0289805	Down	28 kDa ribonucleoprotein-like
XM_020362777.1	LOC109801657	-2.26203	4.20162	5.53e-05	0.00160706	Down	transcription termination factor MTERF2
XM_020362802.1	LOC109801660	-1.84992	6.4385	2.97e-06	0.000135916	Down	carbonic anhydrase 2-like
XM_020362926.1	LOC109801803	-1.34752	6.65801	0.000358872	0.00756152	Down	uncharacterized LOC109801803
XM_020363070.1	LOC109801905	-1.42702	6.22007	0.000385784	0.00800452	Down	CBL-interacting serine/threonine-protein kinase 14-like
XM_020363119.1	LOC109801941	-1.18922	6.64445	0.00300991	0.0399936	Down	zinc finger CCCH domain-containing protein 30-like
XM_020363124.1	LOC109801946	-2.24336	4.31368	3.69e-05	0.00116077	Down	probable polyribonucleotide nucleotidyltransferase 1
XM_020363157.1	LOC109801978	-1.5456	11.5861	0.00094095	0.0162779	Down	fructose-bisphosphate aldolase 1-like
XM_020363271.1	LOC109802063	-1.20234	6.35313	0.00134747	0.0215384	Down	glycine--tRNA ligase, mitochondrial 1
XM_020363294.1	LOC109802083	-1.302	6.91934	0.000847365	0.014992	Down	4-alpha-glucanotransferase DPE2
XM_020363306.1	LOC109802092	-1.45742	10.5538	0.0010666	0.0178901	Down	photosystem I reaction center subunit XI
XM_020363373.1	LOC109802143	-1.89001	4.86256	6.28e-05	0.00177146	Down	peptidyl-prolyl cis-trans isomerase FKBP19
XM_020363515.1	LOC109802236	-1.44689	4.45339	0.0025144	0.0348868	Down	protein REVEILLE 6-like
XM_020363636.1	LOC109802318	-1.66834	5.17252	5.64e-05	0.00163635	Down	peptide chain release factor PrfB1
XM_020363638.1	LOC109802320	-1.64202	4.40974	0.000572394	0.010962	Down	probable ribosome-binding factor A
XM_020363752.1	LOC109802397	-2.02521	4.51052	8.76e-05	0.00232877	Down	uncharacterized LOC109802397
XM_020363815.1	LOC109802440	-1.7262	9.59738	7.34e-05	0.00202485	Down	plastocyanin
XM_020363828.1	LOC109802450	-2.44025	3.09348	0.00185203	0.0273526	Down	DNA-directed RNA polymerases I and III subunit RPAC2
XM_020363840.1	LOC109802460	-1.88257	5.29129	1.85e-05	0.000649186	Down	uncharacterized LOC109802460
XM_020363983.1	LOC109802569	-2.00249	4.74096	3.67e-05	0.00115425	Down	psbP domain-containing protein 6
XM_020363990.1	LOC109802573	-1.30194	4.88605	0.00340946	0.0443774	Down	dirigent protein 22-like
XM_020364076.1	LOC109802659	-2.21199	6.33143	1.05e-06	5.52e-05	Down	photosystem I chlorophyll a/b-binding protein 5
XM_020364240.1	LOC109802840	-1.98146	4.26231	0.000139406	0.00351462	Down	uncharacterized LOC109802840
XM_020364290.1	LOC109802881	-3.40984	8.41549	5.02e-11	7.53e-09	Down	light-regulated protein
XM_020364379.1	LOC109802947	-2.29076	5.3799	1.36e-07	9.04e-06	Down	uncharacterized LOC109802947
XM_020364412.1	LOC109802965	-2.23118	4.05465	0.000406239	0.00834563	Down	protein TPX2
XM_020364432.1	LOC109802989	-2.75327	3.00869	0.0012863	0.0207725	Down	uncharacterized LOC109802989
XM_020364463.1	LOC109803016	-2.85202	5.15025	1.22e-08	1.01e-06	Down	geraniol 8-hydroxylase-like
XM_020364875.1	LOC109803346	-1.94022	5.6655	1.29e-06	6.55e-05	Down	protein phosphatase 2C 77-like
XM_020364883.1	LOC109803349	-1.83279	4.38808	0.000225998	0.00523802	Down	kinesin-like protein KIN-14D
XM_020365019.1	LOC109803443	-1.14692	5.50835	0.00361884	0.046363	Down	lycopene epsilon cyclase
XM_020365038.1	LOC109803454	-1.44089	5.45886	0.000695736	0.0128981	Down	auxin response factor 19-like
XM_020365097.1	LOC109803494	-3.6777	6.5455	0.00164208	0.024901	Down	protein NDH-DEPENDENT CYCLIC ELECTRON FLOW 5
XM_020365162.1	LOC109803545	-1.38523	10.2033	0.00191475	0.0280959	Down	ATP synthase gamma chain
XM_020365192.1	LOC109803566	-1.6419	4.8155	0.00019349	0.00461032	Down	dicarboxylate transporter 2.1-like
XM_020365311.1	LOC109803641	-1.95131	5.26221	4.5e-06	0.000193425	Down	divinyl chlorophyllide a 8-vinyl-reductase
XM_020365346.1	LOC109803670	-2.10702	3.74465	0.000692448	0.0128586	Down	3-ketodihydrosphingosine reductase
XM_020365650.1	LOC109803947	-1.70331	4.21826	0.00178166	0.0266218	Down	lupeol synthase
XM_020365712.1	LOC109803990	-1.59302	5.01639	0.000350314	0.00739648	Down	probable 2-carboxy-D-arabinitol-1-phosphatase
XM_020365806.1	LOC109804054	-1.57484	6.006	5.81e-05	0.00167856	Down	probable plastid-lipid-associated protein 4
XM_020365872.1	LOC109804098	-1.93436	3.82734	0.000771227	0.0140321	Down	phosphatidylserine decarboxylase proenzyme 2-like
XM_020365882.1	LOC109804107	-1.75471	5.18156	0.000328637	0.007093	Down	light-harvesting complex-like protein OHP2
XM_020365904.1	LOC109804124	-5.31072	2.55532	0.000134874	0.00341858	Down	BTB/POZ domain-containing protein
XM_020365929.1	LOC109804144	-6.49976	7.18817	4.32e-31	6.78e-28	Down	aldehyde dehydrogenase family 2 member C4-like
XM_020365955.1	LOC109804167	-2.15092	3.85909	0.000280083	0.00622964	Down	uncharacterized LOC109804167
XM_020366044.1	LOC109804251	-1.51946	4.57486	0.00187944	0.0276772	Down	probable protein phosphatase 2C 40
XM_020366120.1	LOC109804307	-1.57222	4.82301	0.00122944	0.0200362	Down	putative PAP-specific phosphatase, mitochondrial
XM_020366129.1	LOC109804311	-5.10211	2.44005	0.000381995	0.00796643	Down	pentatricopeptide repeat-containing protein At4g13650
XM_020366211.1	LOC109804395	-1.34681	4.48871	0.00342885	0.0445445	Down	uncharacterized LOC109804395
XM_020366236.1	LOC109804414	-1.3174	5.2342	0.00302163	0.040097	Down	root phototropism protein 3-like
XM_020366249.1	LOC109804425	-1.27512	5.29493	0.00159524	0.0243536	Down	adagio protein 3
XM_020366278.1	LOC109804452	-1.38923	5.13443	0.000838221	0.0148678	Down	uncharacterized LOC109804452
XM_020366299.1	LOC109804470	-2.62044	2.88156	0.00342443	0.0445437	Down	WEB family protein
XM_020366377.1	LOC109804530	-1.94647	9.87708	1.85e-05	0.000649186	Down	ferredoxin-like
XM_020366416.1	LOC109804561	-2.54682	3.79976	3.62e-05	0.00114709	Down	2-succinylbenzoate--CoA ligase/peroxisomal
XM_020366425.1	LOC109804568	-5.84134	2.77758	1.04e-05	0.000394319	Down	protein CHLOROPLAST IMPORT APPARATUS 2
XM_020366444.1	LOC109804556	-1.83247	4.5427	0.000233703	0.00537991	Down	ammonium transporter 1 member 3-like
XM_020366445.1	LOC109804590	-2.12102	5.0188	2.61e-06	0.000121366	Down	tyrosine decarboxylase 1
XM_020366469.1	LOC109804637	-4.63386	2.18967	0.00237073	0.033187	Down	uncharacterized LOC109804637
XM_020366708.1	LOC109804833	-1.49502	7.08929	0.000128135	0.00327089	Down	7-deoxyloganetin glucosyltransferase-like
XM_020366718.1	LOC109804839	-2.1958	9.91442	1.26e-06	6.41e-05	Down	ribulose bisphosphate carboxylase small chain 1-like
XM_020366775.1	LOC109804875	-1.35869	10.6227	0.0028318	0.0383007	Down	chlorophyll a-b binding protein CP24 10A
XM_020366799.1	LOC109804886	-1.25598	6.18083	0.00248894	0.0345807	Down	protein phosphatase 2C 57
XM_020366807.1	LOC109804892	-2.65936	3.68084	7.36e-05	0.0020299	Down	tuberculostearic acid methyltransferase UfaA1-like
XM_020366921.1	LOC109804995	-1.49972	5.36126	0.000245504	0.00557274	Down	uncharacterized LOC109804995
XM_020366946.1	LOC109805018	-4.31098	4.15032	8.95e-10	9.97e-08	Down	fructose-bisphosphate aldolase, cytoplasmic isozyme 1-like
XM_020367100.1	LOC109805120	-1.90971	4.87879	3.89e-05	0.00120913	Down	putative G3BP-like protein
XM_020367125.1	LOC109805136	-1.501	4.35519	0.00210369	0.0302801	Down	protein PLASTID TRANSCRIPTIONALLY ACTIVE 7
XM_020367205.1	LOC109805196	-1.15374	6.16418	0.00211248	0.0302997	Down	CRM-domain containing factor CFM3A/mitochondrial
XM_020367293.1	LOC109805271	-2.88184	3.64243	6.63e-05	0.00184499	Down	protein SODIUM POTASSIUM ROOT DEFECTIVE 1-like
XM_020367401.1	LOC109805352	-2.7656	4.95425	1.08e-05	0.000406485	Down	magnesium-dependent phosphatase 1-like
XM_020367466.1	LOC109805410	-1.4432	7.08645	0.000380617	0.00794582	Down	phosphomannomutase/phosphoglucomutase
XM_020367510.1	LOC109805441	-2.63635	2.93884	0.00233471	0.0327953	Down	methyltransferase-like protein 6
XM_020367568.1	LOC109805485	-1.37857	6.74699	0.000346795	0.00734304	Down	D-glycerate 3-kinase
XM_020367625.1	LOC109805525	-2.00211	5.95327	5.41e-07	3.12e-05	Down	scarecrow-like protein 34
XM_020367684.1	LOC109805557	-1.12082	5.77721	0.00339608	0.0442314	Down	actin-like
XM_020367749.1	LOC109805598	-1.54764	4.23797	0.00349944	0.0452884	Down	protein Mpv17
XM_020367799.1	LOC109805365	-2.16536	4.2194	4.62e-05	0.00138396	Down	cytochrome P450 90A1-like
XM_020368007.1	LOC109805802	-3.10626	5.90916	7.55e-13	1.41e-10	Down	alpha-glucan phosphorylase, H isozyme
XM_020368047.1	LOC109805824	-1.19625	7.53058	0.00211248	0.0302997	Down	endoglucanase 6
XM_020368058.1	LOC109805832	-1.5311	6.63443	5.08e-05	0.00149659	Down	malate dehydrogenase, mitochondrial
XM_020368094.1	LOC109805846	-2.92307	6.47764	4.39e-11	6.63e-09	Down	probable sucrose-phosphate synthase 4
XM_020368112.1	LOC109805859	-1.28564	6.9261	0.00246417	0.0342832	Down	transcription activator GLK1-like
XM_020368135.1	LOC109805873	-1.54825	4.61666	0.000644574	0.0121504	Down	uncharacterized LOC109805873
XM_020368292.1	LOC109805947	-1.35926	8.07454	0.000733041	0.0134573	Down	photosystem II core complex proteins psbY-like
XM_020368389.1	LOC109806045	-1.42298	9.15415	0.000766055	0.0139629	Down	cytochrome b6-f complex iron-sulfur subunit
XM_020368453.1	LOC109806097	-2.11992	3.89091	0.000296542	0.00652456	Down	xylulose 5-phosphate/phosphate translocator
XM_020368457.1	LOC109806098	-1.7522	4.41782	0.000499271	0.00982927	Down	uncharacterized LOC109806098
XM_020368492.1	LOC109806120	-2.24225	5.53868	7.81e-08	5.49e-06	Down	uncharacterized LOC109806120
XM_020368501.1	LOC109806128	-3.35947	2.56127	0.00326988	0.0427789	Down	AAA-ATPase At4g30250-like
XM_020368518.1	LOC109806140	-1.47273	10.2021	0.00123908	0.0201534	Down	photosystem I reaction center subunit V
XM_020368632.1	LOC109806255	-1.46567	4.62623	0.00221492	0.0314525	Down	uncharacterized LOC109806255
XM_020368759.1	LOC109806375	-4.74125	2.20342	0.00188328	0.0277139	Down	regulatory protein NPR5-like
XM_020368942.1	LOC109806515	-1.66986	7.41394	3.04e-05	0.000990107	Down	protein GIGANTEA
XM_020368954.1	LOC109806495	-1.84539	5.87025	3.13e-06	0.000142569	Down	translocase of chloroplast 159
XM_020369046.1	LOC109806593	-3.78183	3.22221	1.2e-05	0.000444805	Down	dynein light chain 2, cytoplasmic
XM_020369098.1	LOC109806631	-1.31061	9.39349	0.00192182	0.0281793	Down	magnesium-chelatase subunit ChlH
XM_020369137.1	LOC109806664	-2.81544	3.368	0.00313438	0.0414315	Down	uncharacterized LOC109806664
XM_020369155.1	LOC109806681	-1.73309	10.3224	0.000105683	0.00274939	Down	oxygen-evolving enhancer protein 3-2-like
XM_020369157.1	LOC109806683	-1.58673	9.85787	0.000475561	0.00944453	Down	chlorophyll a-b binding protein 13-like
XM_020369175.1	LOC109806701	-4.10162	2.92433	5.17e-05	0.00152271	Down	PHD finger protein ALFIN-LIKE 4-like
XM_020369211.1	LOC109806719	-1.4385	4.30446	0.00323632	0.0424216	Down	protein PLASTID TRANSCRIPTIONALLY ACTIVE 14
XM_020369832.1	LOC109807311	-5.07004	2.307	0.00103577	0.0174735	Down	uncharacterized LOC109807311
XM_020369936.1	LOC109807422	-5.00596	2.46969	0.000815944	0.0146239	Down	tonoplast dicarboxylate transporter-like
XM_020369991.1	LOC109807463	-4.58572	2.18883	0.00301689	0.0400602	Down	protein DETOXIFICATION 55
XM_020370048.1	LOC109807513	-1.88504	6.78737	1.76e-06	8.47e-05	Down	chaperone protein DnaJ-like
XM_020370262.1	LOC109807688	-1.87476	5.52494	1.72e-05	0.000608584	Down	thylakoid lumenal 16.5 kDa protein-like
XM_020370346.1	LOC109807747	-2.1582	3.86418	0.000322638	0.00702297	Down	uncharacterized LOC109807747
XM_020370390.1	LOC109807773	-1.20785	5.35781	0.0024	0.0335048	Down	protein LOW PSII ACCUMULATION 3
XM_020370546.1	LOC109807864	-1.48707	8.17626	0.000266536	0.00596736	Down	photosystem I reaction center subunit III
XM_020370564.1	LOC109807874	-1.74663	4.78321	0.000196134	0.00466242	Down	methionine aminopeptidase 1B
XM_020370722.1	LOC109807962	-1.73239	3.88845	0.00351824	0.0454111	Down	uncharacterized LOC109807962
XM_020370847.1	LOC109808039	-1.27566	7.92094	0.00122141	0.0199442	Down	zinc finger protein CONSTANS-LIKE 5
XM_020370864.1	LOC109808049	-1.70597	11.5176	0.000221672	0.00516121	Down	ribulose bisphosphate carboxylase small chain 1
XM_020370954.1	LOC109808108	-1.69194	4.56789	0.000377676	0.0078925	Down	peptidyl-prolyl cis-trans isomerase CYP26-2
XM_020370993.1	LOC109808131	-1.35506	8.13296	0.0008297	0.0147925	Down	rhodanese-like domain-containing protein 4
XM_020371033.1	LOC109808160	-2.48183	3.46541	0.000383468	0.00797269	Down	1,4-dihydroxy-2-naphthoyl-CoA synthase, peroxisomal
XM_020371183.1	LOC109808244	-1.77453	6.23335	8.35e-06	0.000324988	Down	probable aquaporin PIP-type 7a
XM_020371258.1	LOC109808317	-1.38059	4.89947	0.00110896	0.0184189	Down	serine acetyltransferase 5
XM_020371259.1	LOC109808320	-1.56028	7.61946	8.14e-05	0.00220017	Down	glucose-1-phosphate adenylyltransferase large subunit 3/amyloplastic
XM_020371354.1	LOC109808367	-1.76591	4.291	0.000548136	0.010607	Down	dihydroneopterin aldolase 2-like
XM_020371371.1	LOC109808382	-1.7879	11.4053	0.000207441	0.0048744	Down	chlorophyll a-b binding protein CP26-like
XM_020371390.1	LOC109808395	-3.88857	2.74838	0.00030105	0.00660237	Down	sodium/pyruvate cotransporter BASS2
XM_020371430.1	LOC109808427	-2.40316	8.07072	1.32e-08	1.09e-06	Down	uncharacterized LOC109808427
XM_020371465.1	LOC109808454	-1.81808	6.21555	8.61e-06	0.00033373	Down	transcription factor SRM1-like
XM_020371479.1	LOC109808461	-1.64687	6.70038	2.03e-05	0.000701659	Down	28 kDa ribonucleoprotein
XM_020371742.1	LOC109808660	-2.49974	4.17787	0.00288541	0.0388454	Down	isoaspartyl peptidase/L-asparaginase-like
XM_020371752.1	LOC109808667	-1.47199	9.25943	0.000570109	0.0109498	Down	photosystem I reaction center subunit VI-2-like
XM_020371853.1	LOC109808736	-4.88231	2.27882	0.00128907	0.0208006	Down	uncharacterized LOC109808736
XM_020371911.1	LOC109808775	-1.83718	9.15236	1.85e-05	0.000649186	Down	aminomethyltransferase, mitochondrial
XM_020371936.1	LOC109808795	-2.70842	7.97994	2.18e-10	2.87e-08	Down	uncharacterized LOC109808795
XM_020372017.1	LOC109808856	-1.86842	5.00569	2.46e-05	0.000823631	Down	uncharacterized hydrolase YNR064C
XM_020372033.1	LOC109808868	-1.9332	5.31093	4.39e-06	0.000189282	Down	thylakoid lumenal 19 kDa protein
XM_020372077.1	LOC109808899	-2.0182	8.36576	4.9e-06	0.000207831	Down	uncharacterized LOC109808899
XM_020372079.1	LOC109808901	-4.81725	2.26606	0.00136582	0.0217126	Down	scarecrow-like protein 28
XM_020372096.1	LOC109808912	-2.22553	6.29564	6.57e-07	3.68e-05	Down	photosystem I chlorophyll a/b-binding protein 6
XM_020372166.1	LOC109808964	-1.64885	5.39614	4.34e-05	0.00131095	Down	splicing factor, arginine/serine-rich 19-like
XM_020372170.1	LOC109808965	-4.08664	7.28267	1.16e-06	5.99e-05	Down	fructose-bisphosphate aldolase, cytoplasmic isozyme 1
XM_020372174.1	LOC109808971	-1.49272	5.04909	0.000361237	0.00759566	Down	uncharacterized LOC109808971
XM_020372187.1	LOC109808982	-3.61162	3.58441	3.05e-06	0.000139208	Down	glutamate receptor 2.8-like
XM_020372246.1	LOC109809027	-1.62849	5.53968	8.78e-05	0.00233094	Down	uncharacterized LOC109809027
XM_020372326.1	LOC109809098	-3.33266	5.54604	3.2e-13	6.53e-11	Down	ABC transporter G family member 22-like
XM_020372343.1	LOC109809114	-1.70941	5.02743	0.000102872	0.00269322	Down	ycf3-interacting protein 1
XM_020372376.1	LOC109809142	-1.51244	9.42042	0.000411785	0.00842405	Down	calvin cycle protein CP12-2-like
XM_020372388.1	LOC109809152	-1.61875	6.73421	3.62e-05	0.00114781	Down	probable protein phosphatase 2C 34
XM_020372488.1	LOC109809238	-1.74632	4.4366	0.00047252	0.00940245	Down	protein ESKIMO 1
XM_020372494.1	LOC109809244	-1.70151	7.83032	4.24e-05	0.00128584	Down	uncharacterized LOC109809244
XM_020372505.1	LOC109809254	-1.89806	4.94933	6.62e-05	0.00184411	Down	E3 ubiquitin-protein ligase MIEL1
XM_020372532.1	LOC109809276	-1.57681	5.75559	0.00016405	0.00400714	Down	uncharacterized LOC109809276
XM_020372550.1	LOC109809291	-1.89504	4.97385	1.16e-05	0.000433526	Down	protein CHLORORESPIRATORY REDUCTION 6
XM_020372595.1	LOC109809325	-3.00839	4.88775	3.64e-09	3.54e-07	Down	uncharacterized LOC109809325
XM_020372603.1	LOC109809331	-1.70556	10.0788	0.000250981	0.00566889	Down	protochlorophyllide reductase
XM_020372648.1	LOC109809364	-2.96322	2.6742	0.00387625	0.0490143	Down	protein PLANT CADMIUM RESISTANCE 1-like
XM_020372725.1	LOC109809416	-5.51566	2.66367	4.64e-05	0.00138484	Down	probable receptor-like serine/threonine-protein kinase
XM_020372867.1	LOC109809529	-1.24435	8.17827	0.00270782	0.0369176	Down	crocetin glucosyltransferase-like
XM_020372878.1	LOC109809540	-4.97638	2.29246	0.00107682	0.0180466	Down	gibberellin 20 oxidase 1-D-like
XM_020372913.1	LOC109809573	-2.39493	3.5553	0.000466318	0.0093154	Down	uncharacterized LOC109809573
XM_020372928.1	LOC109809588	-1.9985	6.78292	1.67e-06	8.09e-05	Down	pentatricopeptide repeat-containing protein
XM_020372938.1	LOC109809594	-2.14905	6.47989	4.75e-07	2.78e-05	Down	probable protein phosphatase 2C 27
XM_020372950.1	LOC109809603	-2.12258	8.97698	8.03e-06	0.000314804	Down	protein WEAK CHLOROPLAST MOVEMENT UNDER BLUE LIGHT 1-like
XM_020372984.1	LOC109809623	-2.51352	3.0162	0.00386936	0.0489879	Down	cryptochrome DASH/mitochondrial
XM_020373098.1	LOC109809714	-1.35586	6.12292	0.000408397	0.00837153	Down	ATP-dependent Clp protease proteolytic subunit 5-like
XM_020373125.1	LOC109809738	-1.59531	5.08981	0.000546652	0.0105984	Down	5'-adenylylsulfate reductase 3-like
XM_020373212.1	LOC109809810	-1.63807	4.38862	0.000837318	0.0148678	Down	NAD(P)H-quinone oxidoreductase subunit O
XM_020373228.1	LOC109809827	-1.70001	7.89297	4.11e-05	0.001256	Down	malate dehydrogenase 2, peroxisomal
XM_020373289.1	LOC109809876	-3.2148	3.803	1.67e-06	8.09e-05	Down	magnesium transporter MRS2-I-like
XM_020373355.1	LOC109809927	-2.43809	5.13737	1.9e-05	0.000660963	Down	universal stress protein A-like protein
XM_020373448.1	LOC109810071	-1.51998	9.3313	0.000350705	0.00739708	Down	chlorophyll a-b binding protein CP29.2-like
XM_020373460.1	LOC109810081	-1.73507	6.43693	1.2e-05	0.000444805	Down	RING-H2 finger protein ATL74-like
XM_020373462.1	LOC109810083	-2.88639	4.3433	2.21e-07	1.4e-05	Down	uncharacterized LOC109810083
XM_020373510.1	LOC109810127	-2.09329	4.48705	1.96e-05	0.00068075	Down	protein RESPONSE TO LOW SULFUR 2-like
XM_020373541.1	LOC109810152	-2.75904	3.50911	6.35e-05	0.00178998	Down	protein NETWORKED 4B-like
XM_020373553.1	LOC109810160	-1.39476	6.11807	0.000332472	0.0071493	Down	RNA polymerase sigma factor sigB
XM_020373661.1	LOC109810241	-1.48644	4.71456	0.00119847	0.0196653	Down	uncharacterized LOC109810241
XM_020373694.1	LOC109810272	-4.65357	2.1905	0.00228908	0.0323101	Down	uncharacterized LOC109810272
XM_020373852.1	LOC109810396	-3.04984	2.8049	0.00184428	0.0272579	Down	zinc finger protein MAGPIE-like
XM_020373892.1	LOC109810425	-1.39348	5.80019	0.000369573	0.00774699	Down	uncharacterized LOC109810425
XM_020374024.1	LOC109810541	-1.46205	5.38509	0.00039946	0.00822969	Down	prostamide/prostaglandin F synthase-like
XM_020374229.1	LOC109810694	-1.5613	5.36667	0.000305702	0.00669002	Down	U-box domain-containing protein 6-like
XM_020374256.1	LOC109810714	-3.23156	4.10266	9.24e-07	4.92e-05	Down	rho GDP-dissociation inhibitor 1-like
XM_020374339.1	LOC109810784	-1.73496	4.65957	0.000248127	0.00561686	Down	heavy metal-associated isoprenylated plant protein 24
XM_020374526.1	LOC109810919	-5.00829	2.33987	0.000697831	0.0129156	Down	pentatricopeptide repeat-containing protein At4g14820
XM_020374543.1	LOC109810931	-1.38504	6.15714	0.000331697	0.00714392	Down	uncharacterized LOC109810931
XM_020374551.1	LOC109810938	-2.44303	7.35236	1.8e-09	1.92e-07	Down	uncharacterized LOC109810938
XM_020374586.1	LOC109810967	-1.69533	4.22735	0.00121678	0.0199018	Down	cytochrome P450 97B2
XM_020374625.1	LOC109811000	-1.84827	7.40933	2.81e-06	0.000129824	Down	30S ribosomal protein S1
XM_020374634.1	LOC109811008	-1.80428	9.07533	5.23e-05	0.00153298	Down	leghemoglobin reductase
XM_020374748.1	LOC109811108	-2.15006	3.47233	0.00105113	0.0176888	Down	UPF0553 protein-like
XM_020374774.1	LOC109811127	-1.22911	5.18642	0.00233898	0.0328225	Down	ribonuclease III domain-containing protein RNC1
XM_020375005.1	LOC109811306	-4.63058	2.1374	0.0032631	0.0427177	Down	uncharacterized LOC109811306
XM_020375041.1	LOC109811336	-2.20433	3.90525	0.000140146	0.00352892	Down	protein NRT1/ PTR FAMILY 4.3-like
XM_020375078.1	LOC109811355	-1.65094	7.71888	0.000146999	0.00367426	Down	oligopeptide transporter 3
XM_020375121.1	LOC109811377	-1.53102	6.24104	6.42e-05	0.00180071	Down	uncharacterized LOC109811377
XM_020375225.1	LOC109811464	-6.01935	2.93249	2.86e-06	0.000131809	Down	cytokinin dehydrogenase 1-like
XM_020375381.1	LOC109811597	-1.51535	4.78198	0.00214934	0.0306988	Down	protein TIC 100
XM_020375401.1	LOC109811616	-1.93766	3.69876	0.00171295	0.0257649	Down	4-coumarate--CoA ligase-like 7
XM_020375499.1	LOC109811695	-1.50215	5.20898	0.000293967	0.0064819	Down	ribulose-1,5 bisphosphate carboxylase/oxygenase large subunit N-methyltransferase
XM_020375551.1	LOC109811739	-2.58693	7.59187	1.04e-06	5.51e-05	Down	metal transporter Nramp3-like
XM_020375579.1	LOC109811755	-2.17352	3.83407	0.000375669	0.00785861	Down	pantothenate kinase 2-like
XM_020375592.1	LOC109811768	-2.92422	4.64207	6.82e-09	6.05e-07	Down	CRS2-associated factor 2
XM_020375704.1	LOC109811864	-1.15096	5.9902	0.00247618	0.0344268	Down	50S ribosomal protein L35
XM_020375711.1	LOC109811869	-2.16558	3.65879	0.00057068	0.0109498	Down	AUGMIN subunit 8-like
XM_020375736.1	LOC109811886	-1.84681	3.66276	0.00388425	0.049085	Down	transcription factor IBH1-like
XM_020375740.1	LOC109811889	-1.69891	6.20896	9.21e-06	0.000355786	Down	translation initiation factor IF-3-like
XM_020375789.1	LOC109811939	-4.69672	2.25253	0.00203574	0.029474	Down	uncharacterized LOC109811939
XM_020375924.1	LOC109812056	-1.4236	6.08695	0.000237195	0.00543158	Down	protein COFACTOR ASSEMBLY OF COMPLEX C SUBUNIT B CCB1
XM_020375986.1	LOC109812112	-1.7408	4.65879	0.000261696	0.00587835	Down	GTP-binding nuclear protein Ran-3-like
XM_020375990.1	LOC109812114	-3.68266	3.14466	4.49e-05	0.00135005	Down	probable amino-acid racemase
XM_020375999.1	LOC109812121	-1.85553	5.69265	3.6e-06	0.000160049	Down	methylecgonone reductase-like
XM_020376086.1	LOC109812181	-2.13985	4.79135	7.71e-06	0.000303395	Down	putative golgin subfamily A member 6-like protein 3
XM_020376164.1	LOC109812242	-1.79108	3.99734	0.000935578	0.0162124	Down	heat shock factor-binding protein 1-like
XM_020376291.1	LOC109812346	-2.01997	4.91237	1.13e-05	0.000423898	Down	uncharacterized LOC109812346
XM_020376337.1	LOC109812388	-1.7722	5.31912	1.7e-05	0.000604568	Down	psbP-like protein 1
XM_020376382.1	LOC109812422	-2.10279	4.00799	0.000250841	0.00566889	Down	uncharacterized LOC109812422
XM_020376468.1	LOC109812490	-1.26581	7.06283	0.00122231	0.0199442	Down	rhodanese-like domain-containing protein 14
XM_020376533.1	LOC109812546	-1.83987	7.87733	0.000100128	0.00263172	Down	fructose-1,6-bisphosphatase, cytosolic
XM_020376663.1	LOC109812657	-1.3495	5.06448	0.00124331	0.0201899	Down	aquaporin NIP6-1-like
XM_020377188.1	LOC109813071	-1.69817	5.40743	6.51e-05	0.00182376	Down	protein DMR6-LIKE OXYGENASE 1-like
XM_020377352.1	LOC109813210	-2.0712	4.46839	5.43e-05	0.00158299	Down	probable starch synthase 4/amyloplastic
XM_020377372.1	LOC109813219	-2.60951	4.19437	2.3e-06	0.000108432	Down	tubulin beta chain-like
XM_020377384.1	LOC109813228	-1.46971	4.97564	0.00101692	0.0171982	Down	uncharacterized protein ycf23-like
XM_020377443.1	LOC109813274	-1.26745	9.02297	0.00355912	0.0457574	Down	ketol-acid reductoisomerase-like
XM_020377539.1	LOC109813363	-1.14465	5.87598	0.0023176	0.0326223	Down	ABC transporter G family member 22-like
XM_020377543.1	LOC109813367	-1.39787	5.69134	0.000338528	0.00724129	Down	sucrose-phosphatase 1-like
XM_020377587.1	LOC109813404	-2.92526	5.95048	1.54e-11	2.44e-09	Down	GTPase Der
XM_020377711.1	LOC109813516	-4.33203	3.68842	2.52e-08	1.99e-06	Down	monoacylglycerol lipase ABHD6
XM_020377750.1	LOC109813552	-3.02478	2.858	0.00128514	0.0207725	Down	E3 ubiquitin protein ligase DRIP2-like
XM_020377751.1	LOC109813554	-3.65651	2.72878	0.00103284	0.0174531	Down	PRA1 family protein F3-like
XM_020377753.1	LOC109813557	-1.59249	6.81308	0.000161417	0.0039523	Down	photosystem II reaction center W protein-like
XM_020377773.1	LOC109813570	-1.77483	3.80686	0.00279237	0.0378426	Down	uncharacterized LOC109813570
XM_020377913.1	LOC109813680	-2.1326	5.99742	2.73e-07	1.69e-05	Down	magnesium protoporphyrin IX methyltransferase
XM_020377938.1	LOC109813697	-1.44977	5.71512	0.000152967	0.00380478	Down	uncharacterized LOC109813697
XM_020377982.1	LOC109813735	-1.27435	5.94539	0.00179308	0.0267141	Down	pyruvate kinase 1, cytosolic-like
XM_020378027.1	LOC109813770	-4.63285	2.24234	0.00315421	0.0415859	Down	uncharacterized LOC109813770
XM_020378091.1	LOC109813828	-1.89766	8.67422	6.7e-06	0.000269433	Down	protein CURVATURE THYLAKOID 1A
XM_020378130.1	LOC109813863	-1.90517	5.52881	3.28e-06	0.000148695	Down	probable zinc metalloprotease EGY2
XM_020378238.1	LOC109813940	-1.57098	4.07334	0.00365465	0.0467337	Down	ETO1-like protein 1
XM_020378289.1	LOC109813982	-1.61305	4.73683	0.000359898	0.00757531	Down	uncharacterized LOC109813982
XM_020378390.1	LOC109814057	-1.12751	7.27763	0.00358401	0.0459746	Down	multiple organellar RNA editing factor 9-like
XM_020378403.1	LOC109814067	-1.55293	5.14287	0.000268781	0.00601102	Down	transcription factor ILR3-like
XM_020378524.1	LOC109814160	-1.59533	6.81423	2.71e-05	0.000898861	Down	UTP--glucose-1-phosphate uridylyltransferase
XM_020378532.1	LOC109814164	-3.81226	3.80154	3.18e-07	1.94e-05	Down	copper transport protein CCH-like
XM_020378559.1	LOC109814186	-3.04199	5.00907	1.88e-05	0.000656546	Down	universal stress protein PHOS32
XM_020378735.1	LOC109814330	-1.64092	4.0008	0.00261199	0.035925	Down	oxygen-dependent coproporphyrinogen-III oxidase
XM_020378749.1	LOC109814339	-1.34675	10.9707	0.00286697	0.0386738	Down	chlorophyll a-b binding protein 8
XM_020378759.1	LOC109814351	-2.16786	3.74526	0.00065488	0.0122879	Down	zinc transporter 8-like
XM_020378770.1	LOC109814361	-1.38673	7.11105	0.000432664	0.00877199	Down	uncharacterized LOC109814361
XM_020378894.1	LOC109814460	-2.92255	3.75003	0.000129677	0.00329377	Down	protein GAST1-like
XM_020378966.1	LOC109814510	-1.47041	7.42382	0.000146773	0.00367426	Down	phosphoglucomutase
XM_020379000.1	LOC109814545	-2.28697	5.04856	7.88e-07	4.29e-05	Down	transcription factor bHLH47-like
XM_020379169.1	LOC109814683	-1.88829	5.63514	2.55e-06	0.000119182	Down	protein LUTEIN DEFICIENT 5
XM_020379195.1	LOC109814704	-1.26013	4.74383	0.00364109	0.0465895	Down	reticulon-like protein B1
XM_020379249.1	LOC109814744	-1.16866	6.05218	0.00212099	0.030379	Down	probable glutamyl endopeptidase
XM_020379264.1	LOC109814754	-1.26198	9.21496	0.00270218	0.0368653	Down	calvin cycle protein CP12-2-like
XM_020379373.1	LOC109814858	-1.57238	4.82582	0.00137304	0.0217934	Down	DNA topoisomerase 3-alpha
XM_020379388.1	LOC109814870	-1.29048	9.02733	0.00199296	0.0290761	Down	fructose-1,6-bisphosphatase
XM_020379482.1	LOC109814940	-2.30565	4.32041	9.36e-06	0.000360864	Down	DEAD-box ATP-dependent RNA helicase 3-like
XM_020379506.1	LOC109814964	-1.24677	7.34554	0.0011379	0.0188076	Down	leucine aminopeptidase 1-like
XM_020379633.1	LOC109815049	-1.57817	10.4891	0.000483708	0.00959699	Down	chlorophyll a-b binding protein P4
XM_020379680.1	LOC109815086	-1.27304	6.21354	0.000959748	0.0165051	Down	uncharacterized LOC109815086
XM_020379692.1	LOC109815098	-1.32658	5.81068	0.000742133	0.0135998	Down	uncharacterized LOC109815098
XM_020379717.1	LOC109815115	-1.5376	5.16548	0.000199485	0.00473105	Down	protein EMBRYO SAC DEVELOPMENT ARREST 3
XM_020379748.1	LOC109815133	-1.82595	5.65587	6.12e-06	0.000249208	Down	probable plastid-lipid-associated protein 12
XM_020379830.1	LOC109815185	-1.42841	6.77652	0.000569238	0.0109498	Down	mannose-1-phosphate guanyltransferase alpha-like
XM_020379867.1	LOC109815219	-1.36849	5.18105	0.000821285	0.0146874	Down	uncharacterized LOC109815219
XM_020379873.1	LOC109815225	-2.30057	3.28094	0.0018864	0.0277397	Down	probable NAD(P)H dehydrogenase subunit CRR3
XM_020379956.1	LOC109815285	-3.00956	6.47878	1.51e-12	2.69e-10	Down	thiol protease aleurain-like
XM_020380126.1	LOC109815409	-1.945	4.13887	0.000245631	0.00557274	Down	beta-glucosidase 11-like
XM_020380136.1	LOC109815417	-1.3337	5.26271	0.000862508	0.0152046	Down	chlorophyll synthase
XM_020380152.1	LOC109815427	-1.37883	6.93061	0.00134202	0.0214681	Down	phenolic glucoside malonyltransferase 2-like
XM_020380185.1	LOC109815461	-1.16578	5.9851	0.00278443	0.0377853	Down	28 kDa ribonucleoprotein-like
XM_020380188.1	LOC109815463	-1.48312	7.72289	0.000157116	0.00388429	Down	haloacid dehalogenase-like hydrolase domain-containing protein
XM_020380277.1	LOC109815525	-1.8773	3.64872	0.0017805	0.0266218	Down	uncharacterized LOC109815525
XM_020380312.1	LOC109815561	-1.46175	5.89689	0.000203328	0.00480541	Down	uncharacterized LOC109815561
XM_020380343.1	LOC109815587	-1.78743	4.1864	0.000592588	0.0113169	Down	peroxidase 55-like
XM_020380404.1	LOC109815642	-8.02507	4.75513	2.25e-16	6.47e-14	Down	transcription factor ORG2-like
XM_020380461.1	LOC109815677	-2.93964	4.98553	6.11e-10	7.25e-08	Down	uncharacterized LOC109815677
XM_020380462.1	LOC109815679	-1.67896	4.57932	0.000944948	0.0163332	Down	tetrapyrrole-binding protein
XM_020380504.1	LOC109815711	-1.78507	4.41975	0.000213513	0.00499404	Down	sulfoquinovosyl transferase SQD2-like
XM_020380623.1	LOC109815819	-1.62865	4.1232	0.00222223	0.0314755	Down	rop guanine nucleotide exchange factor 14
XM_020380712.1	LOC109815895	-1.84401	9.71659	3.18e-05	0.0010314	Down	uncharacterized LOC109815895
XM_020380798.1	LOC109815961	-1.09371	5.89098	0.00353065	0.0454615	Down	ATP-dependent zinc metalloprotease FTSH 11/mitochondrial
XM_020380807.1	LOC109815971	-2.32454	4.026	3.89e-05	0.00120913	Down	uncharacterized LOC109815971
XM_020380833.1	LOC109815990	-5.32927	2.55691	0.000144599	0.00362761	Down	pentatricopeptide repeat-containing protein
XM_020380973.1	LOC109816104	-1.25858	7.62977	0.00127341	0.0206458	Down	uncharacterized LOC109816104
XM_020380986.1	LOC109816114	-1.88524	5.62426	6.12e-06	0.000249208	Down	ylmG homolog protein 2
XM_020381035.1	LOC109816145	-1.42217	4.82649	0.00110109	0.0183629	Down	scopoletin glucosyltransferase-like
XM_020381078.1	LOC109816181	-1.42592	10.3327	0.00155506	0.0239852	Down	oxygen-evolving enhancer protein 1
XM_020381153.1	LOC109816233	-1.57117	6.93673	0.000219542	0.00511747	Down	photosynthetic NDH subunit of lumenal location 2
XM_020381209.1	LOC109816275	-1.42358	4.76222	0.00281188	0.0380565	Down	ribonuclease E/G-like protein
XM_020381254.1	LOC109816304	-1.37692	8.2441	0.000821648	0.0146874	Down	protein plastid transcriptionally active 16
XM_020381264.1	LOC109816313	-1.90706	6.1791	1.02e-06	5.36e-05	Down	D-xylose-proton symporter-like 3
XM_020381341.1	LOC109816359	-2.70953	5.51638	4.98e-10	6.05e-08	Down	probable glucan 1,3-beta-glucosidase A
XM_020381347.1	LOC109816362	-1.47823	5.49965	0.000304154	0.0066633	Down	photosynthetic NDH subunit of lumenal location 4
XM_020381434.1	LOC109816420	-1.41601	6.33764	0.000382681	0.00797259	Down	internal alternative NAD(P)H-ubiquinone oxidoreductase A1
XM_020381503.1	LOC109816467	-1.16516	7.54163	0.00356036	0.0457574	Down	presequence protease 2/mitochondrial-like
XM_020381510.1	LOC109816474	-2.91926	4.08931	8e-07	4.34e-05	Down	kynurenine formamidase-like
XM_020381511.1	LOC109816475	-2.03985	4.63104	1.33e-05	0.000486321	Down	kynurenine formamidase-like
XM_020381524.1	LOC109816479	-2.75913	4.81427	1.84e-08	1.49e-06	Down	DNA repair protein REV1
XM_020381744.1	LOC109816665	-2.26591	3.72232	0.000293912	0.0064819	Down	rhodanese-like domain-containing protein 10
XM_020381854.1	LOC109816752	-1.90023	4.23759	0.000294939	0.0064963	Down	elongation factor P
XM_020382105.1	LOC109816930	-1.68824	5.43843	3.76e-05	0.00117925	Down	alanine--tRNA ligase/mitochondrial
XM_020382216.1	LOC109817022	-1.34092	6.44735	0.000505508	0.00992333	Down	uncharacterized LOC109817022
XM_020382298.1	LOC109817100	-1.49427	5.79577	0.000201596	0.00477555	Down	ammonium transporter 1 member 2-like
XM_020382306.1	LOC109817111	-1.57424	5.31419	0.000904823	0.0157598	Down	pentatricopeptide repeat-containing protein At4g31850
XM_020382470.1	LOC109817253	-2.26771	3.39946	0.000990005	0.0169113	Down	lisH domain and HEAT repeat-containing protein KIAA1468-like
XM_020382748.1	LOC109817491	-1.86869	4.25074	0.000570616	0.0109498	Down	pentatricopeptide repeat-containing protein At4g18520
XM_020382807.1	LOC109817530	-1.32191	5.55954	0.00136355	0.0217103	Down	pentatricopeptide repeat-containing protein
XM_020382928.1	LOC109817615	-1.47293	8.23221	0.00321487	0.0422142	Down	major allergen Pru ar 1-like
XM_020383005.1	LOC109817677	-2.64562	2.87357	0.00297309	0.0396825	Down	uncharacterized LOC109817677
XM_020383007.1	LOC109817679	-2.12689	4.52429	1.46e-05	0.000529312	Down	uncharacterized LOC109817679
XM_020383055.1	LOC109817723	-3.66517	3.21085	2.38e-05	0.000802387	Down	glucan endo-1,3-beta-glucosidase 3-like
XM_020383077.1	LOC109817736	-4.63058	2.1374	0.0032631	0.0427177	Down	type I inositol polyphosphate 5-phosphatase 4-like
XM_020383113.1	LOC109817769	-1.45178	5.26418	0.000325088	0.00705304	Down	GDSL esterase/lipase
XM_020383123.1	LOC109817775	-1.48131	6.06689	0.000237817	0.00543779	Down	photosynthetic NDH subunit of lumenal location 1-like
XM_020383135.1	LOC109817791	-2.51256	3.31268	0.000696256	0.0128981	Down	photosynthetic NDH subunit of lumenal location 1-like
XM_020383138.1	LOC109817795	-1.83374	6.20421	0.000111285	0.00288774	Down	uncharacterized LOC109817795
XM_020383286.1	LOC109817934	-1.86756	6.95951	2.28e-06	0.000107577	Down	uncharacterized LOC109817934
XM_020383289.1	LOC109817936	-3.47844	2.64605	0.00192699	0.0282348	Down	protein BIG GRAIN 1-like B
XM_020383360.1	LOC109817989	-1.52149	10.1334	0.00046339	0.00926598	Down	oxygen-evolving enhancer protein 2
XM_020383737.1	LOC109818296	-3.2578	4.09841	3.12e-07	1.91e-05	Down	squamosa promoter-binding protein 1-like
XM_020383827.1	LOC109818380	-2.87921	5.18776	2.07e-10	2.75e-08	Down	protein GIGANTEA-like
XM_020383840.1	LOC109818391	-1.50662	4.47043	0.00295538	0.0395784	Down	GATA transcription factor 7-like
XM_020383993.1	LOC109818508	-1.88492	3.8126	0.00127727	0.0206755	Down	uncharacterized protein
XM_020384230.1	LOC109818699	-3.3908	4.47991	6.39e-09	5.7e-07	Down	17.3 kDa class I heat shock protein
XM_020384231.1	LOC109818700	-1.43661	8.73023	0.000502796	0.00988912	Down	triose phosphate/phosphate translocator
XM_020384239.1	LOC109818706	-3.67193	2.63372	0.00105401	0.0177226	Down	limonoid UDP-glucosyltransferase-like
XM_020384259.1	LOC109818734	-1.89578	5.22232	0.00100133	0.0170619	Down	gibberellin 20 oxidase 1-like
XM_020384285.1	LOC109818758	-1.60471	7.67444	0.000120316	0.00309843	Down	remorin-like
XM_020384300.1	LOC109818773	-2.61482	7.70997	1.69e-09	1.82e-07	Down	29 kDa ribonucleoprotein A
XM_020384405.1	LOC109818871	-1.98327	5.11348	3.41e-06	0.000153084	Down	uncharacterized LOC109818871
XM_020384414.1	LOC109818878	-5.88149	2.86873	4.01e-06	0.00017494	Down	pentatricopeptide repeat-containing protein
XM_020384506.1	LOC109818951	-4.2721	5.51261	5.79e-17	1.78e-14	Down	UDP-glycosyltransferase 83A1-like
XM_020384671.1	LOC109819079	-2.15983	5.16487	7.79e-07	4.25e-05	Down	thylakoid lumenal 29 kDa protein
XM_020384761.1	LOC109819144	-1.96647	4.90195	1.96e-05	0.000680403	Down	pentatricopeptide repeat-containing protein
XM_020384809.1	LOC109819180	-2.45574	3.65931	0.000158676	0.00391337	Down	pentatricopeptide repeat-containing protein
XM_020384883.1	LOC109819238	-1.73107	4.20445	0.00100346	0.017084	Down	uncharacterized LOC109819238
XM_020384913.1	LOC109819233	-1.44519	4.8564	0.000936788	0.0162196	Down	tripeptidyl-peptidase 2-like
XM_020384961.1	LOC109819279	-1.63426	4.22196	0.00151116	0.0234921	Down	protein DETOXIFICATION 45
	LOC109808784	7.4081	3.72265	2.59e-09	2.61e-07	Up	3-oxoacyl-[acyl-carrier-protein] reductase FabG-like
	LOC109810488	3.90674	3.13665	0.000166249	0.00405115	Up	apyrase 2-like
	LOC109807028	6.16471	3.17238	5.22e-07	3.02e-05	Up	cytochrome P450 87A3-like
	LOC109792973	3.88121	2.9095	0.000349107	0.00737864	Up	isoliquiritigenin 2'-O-methyltransferase-like
	LOC109789730	10.2664	7.08769	2.02e-31	3.75e-28	Up	patatin-like protein 1
	LOC109810641	6.49704	3.43143	2.97e-08	2.27e-06	Up	transcription factor WER-like
	LOC109789375	1.4841	5.95003	0.000156307	0.00386897	Up	uncharacterized LOC109789375
	LOC109791138	4.91191	2.25115	0.00321843	0.0422142	Up	uncharacterized LOC109791138
	LOC109816866	5.32771	2.38614	0.00219773	0.0312586	Up	uncharacterized LOC109816866
	LOC109796220	-1.23611	5.37785	0.00287439	0.0387482	Down	CRM-domain containing factor CFM3/mitochondrial-like
	LOC109793632	-2.08036	5.35222	1.08e-06	5.66e-05	Down	trans-resveratrol di-O-methyltransferase-like
	LOC109803492	-1.95248	3.61822	0.00147022	0.0229959	Down	uncharacterized LOC109803492
	LOC109804115	-4.75859	2.25418	0.00154757	0.0239668	Down	uncharacterized LOC109804115
	LOC109807797	-4.69672	2.25253	0.00203574	0.029474	Down	uncharacterized LOC109807797
	LOC109811630	-2.92075	2.75645	0.0025986	0.0358419	Down	uncharacterized LOC109811630
	LOC109804170	-1.76585	5.84756	1.44e-05	0.000522732	Down	zinc finger protein CONSTANS-LIKE 16-like
