# Supplementary material for: Comparative Analysis Delineates the Transcriptional Resistance Mechanisms for Pod Borer Resistance in the Pigeonpea Wild Relative Cajanus scarabaeoides (L.) Thouars
Source: Int J Mol Sci. 2020 Dec 30;22(1):309. doi: 10.3390/ijms22010309 (PMC7795875; doi:10.3390/ijms22010309)
Supplement: Supplementary file 1 [file ijms-22-00309-s001.zip › Supplementary_files/Supplementary Table S3.xlsx]

## Sheet: Table S3_WT_CT_common_genes
Susceptible cultivated (CT)				Resistant Wild (WT)
Accession	Locus	logFC	PValue	logFC	PValue	description
XM_020346309.1	LOC109787749	3.28546	1.75e-07	2.74299	0.00179098	mitogen-activated protein kinase kinase 9-like
XM_020346423.1	LOC109787845	-2.38454	1.37657e-08	-3.77508	7.45e-16	uncharacterized LOC109787845
XM_020346457.1	LOC109787869	1.43781	0.000549	2.62779	7.2e-08	zinc finger CCCH domain-containing protein 66-like
XM_020346529.1	LOC109787928	-1.1771	0.00232129	-1.99295	4.55e-05	28 kDa ribonucleoprotein
XM_020346539.1	LOC109787936	-1.63633	3.35589e-05	-1.72855	0.000917	serine--tRNA ligase/mitochondrial
XM_020346588.1	LOC109787974	-1.20325	0.000687058	-1.72102	3.04e-05	30S ribosomal protein S13-like
XM_020346705.1	LOC109788069	3.63784	1.59e-16	1.82368	0.000188	AP2/ERF and B3 domain-containing transcription repressor TEM1-like
XM_020346754.1	LOC109788103	1.09835	0.00250619	1.20311	0.00266329	aquaporin PIP2-7
XM_020346755.1	LOC109788104	1.0121	0.00464653	2.03401	3.83e-06	4-hydroxy-3-methylbut-2-en-1-yl diphosphate synthase (ferredoxin)
XM_020346820.1	LOC109788154	-3.7539	1.65385e-05	-3.66833	2.14e-08	uncharacterized LOC109788154
XM_020346836.1	LOC109788171	4.197	7.57e-05	4.19182	4.2e-07	probable receptor-like protein kinase
XM_020346881.1	LOC109788207	1.9239	5.81e-05	2.03575	0.000159	uncharacterized LOC109788207
XM_020346926.1	LOC109788245	3.14644	1.22e-05	4.77083	9.76e-19	ervatamin-B-like
	LOC109788271	2.96546	1.35e-09	2.34435	7.83e-06	uncharacterized LOC109788271
XM_020346962.1	LOC109788277	3.18016	0.00259232	6.28758	2.08e-05	U-box domain-containing protein 21-like
XM_020346974.1	LOC109788286	-1.24186	0.00307257	-3.1605	0.000645	receptor protein kinase TMK1-like
XM_020347008.1	LOC109788315	-1.84003	0.00104938	1.58406	0.00148472	glucan endo-1,3-beta-glucosidase 12-like
XM_020347028.1	LOC109788332	5.79595	0.000549	7.55902	6.15e-32	lectin alpha chain-like
XM_020347186.1	LOC109788457	-3.38294	0.00160409	-3.47396	0.00253282	bZIP transcription factor 27-like
XM_020347192.1	LOC109788463	2.81287	0.00433207	3.16571	3.82e-06	uclacyanin-3-like
XM_020347282.1	LOC109788537	-1.42325	0.000321165	-1.44037	0.000168	50S ribosomal protein L12-like
XM_020347313.1	LOC109788562	5.35802	2.38e-26	5.14847	7.38e-23	chaperone protein dnaJ 8
XM_020347318.1	LOC109788566	2.66088	8.78e-11	2.493	7.67e-06	uncharacterized LOC109788566
XM_020347325.1	LOC109788569	1.32696	0.000762	1.19533	0.00180908	shikimate O-hydroxycinnamoyltransferase-like
XM_020347358.1	LOC109788590	-1.1098	0.00303598	-1.5059	0.000171	50S ribosomal protein L4
XM_020347474.1	LOC109788688	3.33694	5.61e-11	5.28908	1.31e-07	protein TIFY 10B-like
XM_020347536.1	LOC109788728	-1.28325	0.00124899	5.70873	1.23e-26	early nodulin-75-like
XM_020347689.1	LOC109788851	3.93855	1.18e-14	4.10084	2.06e-14	NAC domain-containing protein 72-like
XM_020347753.1	LOC109788893	-1.06197	0.00241477	-1.30564	0.00119632	rubisco accumulation factor 1.1-like
XM_020347864.1	LOC109789006	1.62361	0.00270024	4.6504	2.48e-10	uncharacterized LOC109789006
XM_020347930.1	LOC109789064	1.89748	0.000371	4.8177	5.58e-13	uncharacterized LOC109789064
XM_020347947.1	LOC109789084	4.79993	1.85e-18	2.54586	1.11e-09	polyphenol oxidase-like
XM_020348048.1	LOC109789155	-1.65432	4.34392e-05	-2.02356	0.00217579	uncharacterized LOC109789155
XM_020348099.1	LOC109789198	1.64598	0.00206727	3.43372	4.5e-08	cytochrome P450 710A1-like
XM_020348242.1	LOC109789324	4.45029	0.00234585	7.46327	0.0011133	uncharacterized LOC109789324
XM_020348296.1	LOC109789364	-1.04358	0.00329372	-1.29979	0.000539	50S ribosomal protein L21
XM_020348313.1	LOC109789383	2.94533	9.89e-14	2.15018	1.34e-06	uncharacterized LOC109789383
XM_020348406.1	LOC109789447	-2.91873	2.07556e-06	3.75308	0.000277	glucomannan 4-beta-mannosyltransferase 9-like
XM_020348408.1	LOC109789449	3.89465	2.26e-06	6.55327	1.77e-07	GABA transporter 1-like
XM_020348449.1	LOC109789483	3.37768	1.52e-16	2.01539	5.01e-07	transcription factor PIF4-like
XM_020348544.1	LOC109789563	6.19218	1.29e-32	6.13855	7.84e-14	linoleate 13S-lipoxygenase 2-1-like
XM_020348573.1	LOC109789590	2.44433	3.11e-06	2.27332	8.43e-08	peroxidase 4-like
XM_020348591.1	LOC109789603	-1.58795	1.22271e-05	-1.83661	9.17e-06	photosynthetic NDH subunit of subcomplex B 5
XM_020348640.1	LOC109789638	-3.66642	2.29794e-16	-1.36698	0.00103502	chalcone synthase
XM_020348803.1	LOC109789768	7.39989	2.54e-12	9.50999	7.45e-26	probable 2-oxoglutarate-dependent dioxygenase
	LOC109789800	2.81154	6.58e-09	3.75146	3.48e-14	vicianin hydrolase-like
XM_020348907.1	LOC109789866	-1.70559	6.52232e-05	-1.61737	0.00173533	30S ribosomal protein 2
XM_020348985.1	LOC109789928	9.76446	7.24e-55	10.6442	7.06e-45	hevamine-A-like
XM_020349002.1	LOC109789941	-5.11813	0.000815753	3.54342	0.000866	36.4 kDa proline-rich protein
XM_020349056.1	LOC109789981	-1.22719	0.000698858	-2.89529	3.44e-05	protein PAM71
XM_020349081.1	LOC109789989	-1.17769	0.00131767	-1.78347	1.08e-05	chloroplast stem-loop binding protein of 41 kDa a
XM_020349112.1	LOC109790023	-1.47513	0.000809528	-2.17828	1.71e-05	serine/threonine-protein kinase STN8-like
XM_020349152.1	LOC109790056	-3.18308	3.73792e-06	-2.52269	0.000397	rop guanine nucleotide exchange factor 7
XM_020349272.1	LOC109790157	1.18317	0.00125676	1.80329	5.18e-06	protein NRT1/ PTR FAMILY 3.1
XM_020349360.1	LOC109790247	2.83876	2.01e-13	1.80671	9.41e-06	probable nucleoredoxin 3
XM_020349562.1	LOC109790417	2.8779	0.00011	1.94618	0.000129	expansin-like B1
XM_020349598.1	LOC109790448	1.38402	0.000118	1.45344	0.000334	heavy metal-associated isoprenylated plant protein 6-like
XM_020349627.1	LOC109790472	-1.89815	2.69024e-07	-1.98	7.22e-07	GATA transcription factor 21
XM_020349660.1	LOC109790497	4.26922	3.5e-05	6.03748	2.96e-06	protein JAZ13
XM_020349666.1	LOC109790502	8.11471	3.13e-18	9.29808	3.74e-25	ethylene-responsive transcription factor ABR1-like
XM_020349825.1	LOC109790638	2.19389	0.0001	1.76341	0.00328181	F-box/kelch-repeat protein
XM_020349857.1	LOC109790668	4.71919	0.00269901	7.95782	1.75e-12	probable boron transporter 7
XM_020349871.1	LOC109790674	4.35588	0.00492821	5.72389	7.7e-11	transcription factor MYC4-like
XM_020349973.1	LOC109790754	2.04713	0.000316	2.53765	0.000112	probable adenylate kinase 1
XM_020350029.1	LOC109790793	-2.93758	2.36477e-10	-1.30966	0.00288063	uncharacterized LOC109790793
XM_020350031.1	LOC109790796	-1.02886	0.00487076	-1.23303	0.00357321	spermidine hydroxycinnamoyl transferase-like
XM_020350219.1	LOC109790968	2.76058	5.51e-10	3.23964	2.94e-10	allene oxide synthase 1-like
XM_020350257.1	LOC109791007	3.33396	0.000118	2.72063	0.001094	uncharacterized LOC109791007
XM_020350302.1	LOC109791050	-4.02519	1.744e-13	2.57999	0.00171907	aspartyl protease AED3-like
XM_020350575.1	LOC109791295	3.1628	0.000209	4.0156	5.71e-09	2-hydroxyisoflavanone synthase
XM_020350711.1	LOC109791412	1.2977	0.000326	1.56245	0.00047	uncharacterized LOC109791412
XM_020350750.1	LOC109791451	1.26857	0.000599	1.37696	0.000764	uncharacterized LOC109791451
XM_020350767.1	LOC109791469	-1.23194	0.00101976	-3.246	6.72e-14	uncharacterized LOC109791469
XM_020350814.1	LOC109791512	3.18911	2.16e-09	5.8979	4.26e-14	cytochrome P450 CYP82D47-like
XM_020350893.1	LOC109791585	2.43139	1.73e-07	1.88952	0.000848	metal-nicotianamine transporter YSL1-like
XM_020350945.1	LOC109791632	4.23809	4.64e-13	2.62007	4.34e-08	GDSL esterase/lipase CPRD49-like
XM_020350969.1	LOC109791650	-1.15986	0.00109979	-1.5358	7.58e-05	30S ribosomal protein S31
XM_020351042.1	LOC109791715	6.57429	3.79e-24	10.1391	3.38e-37	probable 2-oxoglutarate-dependent dioxygenase
XM_020351051.1	LOC109791720	3.73065	2.14e-05	6.15249	1.05e-05	scarecrow-like protein 21
XM_020351271.1	LOC109791905	1.17976	0.0010233	-2.15612	4.04e-07	uncharacterized LOC109791905
XM_020351344.1	LOC109791974	-1.88486	5.40183e-07	-2.94392	1.8e-10	NAD(P)H-quinone oxidoreductase subunit N
XM_020351352.1	LOC109791980	1.09265	0.00236701	2.20269	1.24e-06	amino acid permease 3-like
XM_020351360.1	LOC109791987	-1.65604	0.000447287	-2.76329	0.00314673	heparanase-like protein 3
XM_020351385.1	LOC109792008	1.13401	0.00150625	2.59052	1.47e-09	transcription factor MYC2-like
XM_020351437.1	LOC109792054	-2.35589	9.25796e-06	-3.14859	9.08e-05	uncharacterized LOC109792054
XM_020351499.1	LOC109792123	1.58794	6.56e-05	2.03281	1.31e-05	F-box protein At2g32560-like
XM_020351503.1	LOC109792126	1.97998	1.95e-06	3.18529	7.22e-10	pleiotropic drug resistance protein 1-like
XM_020351530.1	LOC109792147	7.6587	2.53e-15	4.50632	2.89e-15	uncharacterized LOC109792147
XM_020351573.1	LOC109792188	-1.69386	0.000155095	-4.06416	9.13e-07	EPIDERMAL PATTERNING FACTOR-like protein 9
XM_020351610.1	LOC109792218	2.81221	0.00469452	3.39802	0.000556	serine/threonine-protein kinase OXI1-like
XM_020351731.1	LOC109792327	-2.11262	0.000250595	-3.08082	2.64e-05	psbP domain-containing protein 5
XM_020351755.1	LOC109792351	2.89942	6.95e-09	4.10052	1.55e-12	probable polyol transporter 6
XM_020351792.1	LOC109792385	2.26731	2.63e-09	4.29116	6.01e-14	cytochrome P450 81E8-like
XM_020351798.1	LOC109792390	1.70975	0.00287885	5.06858	0.00101028	cytochrome P450 81E8-like
XM_020351846.1	LOC109792434	4.48777	3.84e-21	5.20688	1.24e-17	probable xyloglucan endotransglucosylase/hydrolase protein 23
XM_020352018.1	LOC109792599	1.68481	0.000257	-1.54391	0.00119234	cationic amino acid transporter 5
XM_020352161.1	LOC109792727	2.12592	0.00438181	3.50265	0.00336246	abscisic acid receptor PYL4-like
XM_020352234.1	LOC109792796	6.66682	9.2e-22	10.8247	4.7e-29	benzyl alcohol O-benzoyltransferase-like
XM_020352339.1	LOC109792884	1.07835	0.00222671	2.03169	1.63e-06	caffeoylshikimate esterase-like
XM_020352498.1	LOC109793034	6.62254	2.78e-08	7.02271	2.02e-16	NAC domain-containing protein 72-like
XM_020352610.1	LOC109793147	1.23839	0.000546	1.65723	2.42e-05	ETHYLENE INSENSITIVE 3-like 1 protein
XM_020352672.1	LOC109793206	-2.75546	9.71318e-10	-1.35267	0.00259904	uncharacterized LOC109793206
XM_020352676.1	LOC109793210	6.77495	6.3e-20	9.29547	2.37e-22	protein SRG1-like
XM_020352832.1	LOC109793372	3.92075	2.31e-09	6.87567	7.14e-14	acidic endochitinase-like
XM_020352877.1	LOC109793407	1.82031	0.00089	1.43323	0.00170549	protein NRT1/ PTR FAMILY 5.8-like
XM_020352957.1	LOC109793489	1.85408	0.00476129	2.10039	1.01e-05	putative UPF0481 protein
XM_020353072.1	LOC109793596	5.25755	0.000195	7.15441	4.22e-08	cytokinin hydroxylase-like
XM_020353139.1	LOC109793682	5.04153	3.13e-13	2.6573	0.00169528	polygalacturonase inhibitor-like
XM_020353140.1	LOC109793685	-1.93591	0.000279041	-2.45756	6.17e-05	uncharacterized LOC109793685
XM_020353227.1	LOC109793755	2.29452	3.76e-09	3.80778	1.26e-10	1-aminocyclopropane-1-carboxylate oxidase
XM_020353310.1	LOC109793834	-3.51528	0.00184763	3.2998	1.1e-07	glucose-6-phosphate/phosphate translocator 2-like
XM_020353384.1	LOC109793914	1.31194	0.00071	1.75566	5.39e-05	homeobox protein knotted-1-like 3
XM_020353431.1	LOC109793958	3.83114	8e-11	2.61637	8.43e-10	repetitive proline-rich cell wall protein 2
XM_020353494.1	LOC109794026	1.6321	7.23e-06	1.86348	3.61e-05	cytochrome P450 81E8-like
XM_020353519.1	LOC109794051	1.82548	0.00515118	3.19672	2.22e-06	serine/threonine-protein kinase SAPK1-like
XM_020353833.1	LOC109794383	6.33164	9.28e-20	3.81947	0.000176	geraniol 8-hydroxylase-like
XM_020353844.1	LOC109794388	2.6777	3e-11	3.43638	7.52e-09	methionine gamma-lyase-like
XM_020353937.1	LOC109794491	2.65145	3.68e-05	1.68016	0.00261877	chitin-inducible gibberellin-responsive protein 1-like
XM_020353979.1	LOC109794530	-1.44176	0.00314095	-2.67593	5.5e-06	CRIB domain-containing protein RIC10
XM_020354017.1	LOC109794571	3.12892	2.4e-10	5.05116	2.71e-16	membrane protein of ER body-like protein
XM_020354181.1	LOC109794738	2.39638	0.000173	6.32857	2.91e-17	heterodimeric geranylgeranyl pyrophosphate synthase small subunit-like
XM_020354193.1	LOC109794753	4.19222	2.94e-10	5.18845	0.0030709	cytochrome P450 82A3-like
XM_020354210.1	LOC109794767	-4.19836	1.08898e-07	-4.63386	0.00237073	anthranilate N-benzoyltransferase protein 1
XM_020354288.1	LOC109794857	3.94665	1.01e-05	10.0798	6.67e-26	tryptophan synthase beta chain 2-like
XM_020354328.1	LOC109794902	5.151	8.18e-09	10.2425	4.56e-27	tryptophan synthase beta chain 1-like
	LOC109794929	2.64679	6.24e-08	4.47536	1.6e-05	uncharacterized LOC109794929
XM_020354353.1	LOC109794931	3.66455	0.00089	6.19258	3.6e-06	2-hydroxyisoflavanone synthase-like
XM_020354496.1	LOC109795084	-2.24845	6.02546e-05	-1.88839	0.000722	pentatricopeptide repeat-containing protein At2g42920
XM_020354654.1	LOC109795215	5.40859	0.000136	6.99246	1.38e-07	cytokinin hydroxylase-like
XM_020354751.1	LOC109795292	3.22172	1.61e-11	2.44442	2.22e-06	probable serine/threonine-protein kinase WNK4
XM_020354757.1	LOC109795301	-3.23117	3.77561e-12	-2.71778	0.00345041	polygalacturonase
XM_020355165.1	LOC109795675	5.62868	1.91e-05	2.61009	0.00343315	zinc finger protein ZAT10-like
XM_020355168.1	LOC109795678	-2.24322	0.00299202	4.82091	1.45e-10	CSC1-like protein
XM_020355185.1	LOC109795689	1.38132	0.00041	-1.207	0.00143147	protein NETWORKED 3A-like
XM_020355296.1	LOC109795758	1.55484	0.00415957	1.78337	0.00366386	aldehyde oxidase GLOX
XM_020355415.1	LOC109795857	-3.28999	1.82052e-09	1.79907	0.000895	ATPase 10, plasma membrane-type
XM_020355496.1	LOC109795927	2.85243	1.05e-08	9.43394	5.06e-30	benzyl alcohol O-benzoyltransferase-like
XM_020355577.1	LOC109795988	-1.5985	2.77897e-05	-1.87868	0.000122	two-component response regulator-like APRR1
XM_020355627.1	LOC109796023	1.8269	6.04e-07	1.36689	0.000786	chaperone protein ClpD
XM_020355662.1	LOC109796052	-2.48002	7.51211e-09	-2.79148	2.57e-09	omega-6 fatty acid desaturase, endoplasmic reticulum isozyme 1
XM_020355767.1	LOC109796125	1.21834	0.00275304	1.74982	6.17e-05	probable serine/threonine-protein kinase PIX7
XM_020356041.1	LOC109796362	5.90995	3.37e-20	4.278	1.1e-14	uncharacterized serine-rich protein C215.13-like
XM_020356436.1	LOC109796688	3.40258	2.52e-06	2.65704	2.62e-09	pheophytinase
XM_020356474.1	LOC109796715	2.49013	0.000317	4.44749	3.84e-06	transcription factor SRM1
XM_020356505.1	LOC109796734	3.82537	0.000182	3.33491	3.89e-10	peroxidase P7-like
XM_020356580.1	LOC109796787	5.53888	0.000118	7.17826	1.09e-08	respiratory burst oxidase homolog protein B-like
XM_020356612.1	LOC109796806	1.95632	9.48e-07	1.5377	0.00314215	ankyrin repeat-containing protein
XM_020356647.1	LOC109796832	1.13479	0.00515521	1.1642	0.0033098	pumilio homolog 23
XM_020356653.1	LOC109796835	1.31241	0.00408425	2.04627	0.000155	transcription factor bHLH13-like
XM_020356691.1	LOC109796863	1.68716	1.05e-05	1.54673	0.000766	ABC transporter A family member 1
XM_020356718.1	LOC109796877	2.18634	1.12e-08	1.90968	1.35e-06	mechanosensitive ion channel protein 2-like
XM_020356758.1	LOC109796908	-1.54918	4.69905e-05	1.1236	0.00349485	protein NUCLEAR FUSION DEFECTIVE 4-like
XM_020356779.1	LOC109796919	-2.85444	0.000355323	-3.28438	3.66e-05	transcription factor PIF3-like
XM_020356854.1	LOC109796973	1.48157	0.0001	2.90101	6.1e-07	lanC-like protein GCL1
XM_020356853.1	LOC109796975	1.73968	1.08e-05	1.47678	0.00026	gibberellin receptor GID1B-like
XM_020356882.1	LOC109797001	-4.53522	3.64553e-12	-2.40045	0.00017	aspartyl protease AED3-like
XM_020356917.1	LOC109797029	1.03281	0.00483124	-1.24949	0.00224649	uncharacterized LOC109797029
XM_020356978.1	LOC109797073	2.19364	5.18e-05	2.5938	9.79e-08	pectinesterase-like
XM_020357015.1	LOC109797099	-1.26461	0.000438397	-1.66063	3.45e-05	uncharacterized LOC109797099
XM_020357018.1	LOC109797103	-1.78847	8.14619e-05	-1.89688	7.19e-05	thylakoid lumenal 17.9 kDa protein
XM_020357028.1	LOC109797110	-1.06358	0.00471229	-1.51686	0.00110266	14 kDa proline-rich protein DC2.15-like
XM_020357112.1	LOC109797169	-1.37423	0.000155389	-1.67136	0.000625	chaperone protein DnaJ-like
XM_020357163.1	LOC109797208	2.77654	0.000108	2.73175	1.33e-05	cytochrome P450 71A1-like
XM_020357210.1	LOC109797239	2.17094	8.61e-09	2.25858	1.2e-08	jasmonic acid-amido synthetase JAR1-like
XM_020357351.1	LOC109797340	2.60492	1.03e-08	4.6574	4.63e-17	uncharacterized LOC109797340
XM_020357438.1	LOC109797406	3.33925	0.000421	5.14294	0.000485	zeatin O-glucosyltransferase-like
XM_020357518.1	LOC109797468	-1.10203	0.00287191	1.24831	0.00261919	GDP-mannose 3,5-epimerase 2
XM_020357521.1	LOC109797471	5.61953	2.01e-29	8.51405	3.72e-31	short-chain dehydrogenase reductase 3b-like
XM_020357544.1	LOC109797491	6.88442	1.25e-09	6.87947	5.67e-08	kunitz trypsin inhibitor 2-like
XM_020357567.1	LOC109797511	3.52604	7.25e-12	10.9015	5.89e-36	kunitz trypsin inhibitor 2-like
XM_020357579.1	LOC109797522	1.32277	0.00158099	-1.63843	2e-05	protein NUCLEAR FUSION DEFECTIVE 4-like
XM_020357590.1	LOC109797530	-1.50268	0.000622262	-1.88558	1.88e-05	arabinogalactan peptide 21-like
XM_020357669.1	LOC109797584	4.02458	1.43e-18	4.35483	1.06e-18	light-inducible protein CPRF2
XM_020357814.1	LOC109797699	-2.84147	3.98744e-05	5.47932	0.000103	FAD-dependent urate hydroxylase-like
XM_020357854.1	LOC109797731	-3.08709	5.2402e-05	-2.97896	2.08e-05	myosin heavy chain IB-like
XM_020357871.1	LOC109797737	1.79398	0.000197	2.22994	0.000318	acyl-CoA thioesterase 2-like
XM_020357929.1	LOC109797789	5.18123	0.000128	6.77549	7.7e-10	uncharacterized LOC109797789
XM_020357935.1	LOC109797797	-1.18814	0.00104039	-2.46817	2.35e-09	50S ribosomal protein 6-like
XM_020357971.1	LOC109797828	-3.42542	3.86203e-14	-6.06752	1.23e-15	heat shock factor protein HSF30
XM_020357986.1	LOC109797838	6.24133	1.95e-24	2.75426	4.11e-05	zinc finger CCCH domain-containing protein 23-like
XM_020358153.1	LOC109797970	-5.92397	2.15616e-11	-6.74441	5.62e-08	monothiol glutaredoxin-S9-like
XM_020358244.1	LOC109798045	1.057	0.00376441	1.21063	0.00222111	serine/threonine-protein kinase STY46-like
XM_020358266.1	LOC109798062	2.36365	0.000839	3.16707	8.19e-07	ABC transporter B family member 21-like
XM_020358423.1	LOC109798175	2.82383	1.85e-11	2.73121	4.79e-10	probable protein phosphatase 2C 34
XM_020358494.1	LOC109798284	1.19327	0.00141873	-1.31055	0.00141921	uncharacterized LOC109798284
XM_020358516.1	LOC109798298	-3.93836	2.39534e-08	-2.50265	1.32e-05	probable tocopherol O-methyltransferase
XM_020358528.1	LOC109798308	5.37836	8.36e-11	1.37198	0.00143111	high affinity nitrate transporter 2.4-like
XM_020358548.1	LOC109798326	2.27766	6.39e-08	2.24212	3.96e-07	jasmonic acid-amido synthetase JAR1-like
XM_020358574.1	LOC109798346	3.24497	5.28e-16	1.61212	9.28e-05	21 kDa protein-like
XM_020358601.1	LOC109798367	1.34717	0.000913	1.39948	0.00140418	linoleate 13S-lipoxygenase 2-1-like
XM_020358661.1	LOC109798403	2.46228	8.43e-09	4.13547	1.16e-14	annexin D3
XM_020358663.1	LOC109798405	-1.48856	7.77977e-05	-2.30275	5.97e-07	zinc finger protein 512B-like
XM_020358681.1	LOC109798417	2.85084	1.12e-09	3.47019	2.52e-11	linoleate 13S-lipoxygenase 2-1-like
XM_020358689.1	LOC109798422	2.35042	0.000837	2.3752	1.22e-05	mitogen-activated protein kinase 3
XM_020358835.1	LOC109798516	5.6598	7.88e-16	5.74439	8.05e-05	alpha-farnesene synthase-like
XM_020358843.1	LOC109798523	-2.01702	0.00468098	-3.07198	0.0026346	scarecrow-like protein 4
XM_020358967.1	LOC109798632	1.8597	0.000651	1.90754	0.000191	arogenate dehydratase/prephenate dehydratase 6-like
XM_020359010.1	LOC109798664	3.47624	2.22e-15	4.1278	4.97e-17	protein NUCLEAR FUSION DEFECTIVE 4-like
XM_020359053.1	LOC109798694	-2.82972	8.19709e-13	-2.01255	7.76e-05	licodione synthase-like
XM_020359058.1	LOC109798697	-1.1886	0.00165366	-1.50652	7.99e-05	50S ribosomal protein L13
XM_020359078.1	LOC109798712	-1.18765	0.00166416	-2.43397	4.92e-06	serine carboxypeptidase-like 40
XM_020359099.1	LOC109798724	1.19413	0.00187893	-1.71903	8.46e-05	photosystem I subunit O
XM_020359150.1	LOC109798764	-1.20587	0.00122833	-1.83444	1.79e-05	protein RETICULATA-RELATED 4-like
XM_020359174.1	LOC109798778	-2.71108	2.9104e-11	-1.82978	0.00113498	interactor of constitutive active ROPs 3-like
XM_020359204.1	LOC109798807	3.04989	1.04e-09	3.41835	5.06e-14	alcohol dehydrogenase-like 1
XM_020359237.1	LOC109798837	3.19343	2.31e-15	1.75726	0.00120877	nucleobase-ascorbate transporter 12-like
XM_020359350.1	LOC109798915	2.76479	1.18e-11	3.17621	2.44e-10	pheophytinase-like
XM_020359360.1	LOC109798921	-1.99525	1.23653e-07	-1.27458	0.00100748	DELLA protein GAI-like
XM_020359469.1	LOC109799003	1.62385	2.86e-05	4.13324	1.16e-16	annexin D4
XM_020359493.1	LOC109799020	8.65509	2.76e-25	2.9112	0.000514	chaperone protein dnaJ 11-like
XM_020359499.1	LOC109799026	1.09417	0.00527544	-1.34172	0.00368517	ATP-dependent DNA helicase
	LOC109799069	4.50468	0.00344668	5.86885	0.000191	uncharacterized LOC109799069
XM_020359568.1	LOC109799081	1.09441	0.00186626	1.26593	0.00208748	pheophorbide a oxygenase
XM_020359627.1	LOC109799114	-3.8858	1.22127e-12	-3.14018	1.79e-09	expansin-A4-like
XM_020359635.1	LOC109799121	2.1463	9.32e-07	2.89789	2.23e-07	expansin-like A2
XM_020359692.1	LOC109799160	5.85085	2.51e-05	5.61128	0.000394	cyanogenic beta-glucosidase-like
XM_020359732.1	LOC109799191	2.36947	5.91e-10	1.68005	5.02e-05	protein C2-DOMAIN ABA-RELATED 9-like
XM_020359854.1	LOC109799306	6.659	1.13e-08	7.59409	5.06e-11	cytochrome P450 94C1-like
XM_020359862.1	LOC109799313	4.96358	0.000502	2.0353	4.63e-05	MLP-like protein 328
XM_020359863.1	LOC109799314	1.2359	0.000425	1.34847	0.000951	bifunctional nitrilase/nitrile hydratase NIT4A
XM_020359894.1	LOC109799361	-1.1399	0.00151784	-1.72458	0.000143	protein ECERIFERUM 26
XM_020360014.1	LOC109799420	1.61836	0.000388	1.71524	0.00169127	protein-tyrosine-phosphatase MKP1-like
XM_020360012.1	LOC109799447	1.43842	0.00155094	-1.79894	1.31e-05	uncharacterized LOC109799447
XM_020360094.1	LOC109799520	4.97589	3.59e-15	2.15797	0.00129263	F-box/kelch-repeat protein
XM_020360139.1	LOC109799559	4.05697	0.000119	6.11188	7.51e-06	ethylene-responsive transcription factor ABR1-like
XM_020360145.1	LOC109799565	7.33501	2.14e-31	5.73369	8.46e-25	inositol oxygenase 4-like
XM_020360148.1	LOC109799567	4.63346	0.00248518	2.89767	0.000333	peroxidase P7-like
XM_020360217.1	LOC109799622	1.43095	0.00092	1.74184	5.84e-05	probable calcium-binding protein CML26
XM_020360355.1	LOC109799733	2.29613	8.25e-10	2.19655	8.72e-08	phospholipase A1-IIdelta
XM_020360445.1	LOC109799811	-2.58202	0.000632341	2.42168	0.00022	probable protein ABIL5
XM_020360474.1	LOC109799837	-1.53135	0.000142036	-1.69137	0.00146846	phosphoethanolamine N-methyltransferase
XM_020360475.1	LOC109799838	1.78874	5.78e-06	1.94182	0.000565	uncharacterized LOC109799838
XM_020360553.1	LOC109799903	-2.87654	2.71126e-08	-4.07342	6.6e-05	proline-rich receptor-like protein kinase PERK3
XM_020360704.1	LOC109800027	4.00757	2.77e-21	2.33422	3.4e-08	serine/threonine-protein kinase STY17
XM_020360807.1	LOC109800107	5.49027	4.82e-10	2.99074	8.75e-05	calmodulin-binding receptor-like cytoplasmic kinase 2
XM_020360818.1	LOC109800118	1.42777	0.000466	2.45947	3.44e-07	casein kinase I-like
XM_020360898.1	LOC109800168	1.19442	0.00207966	3.09337	2.64e-05	wall-associated receptor kinase-like 14
XM_020360905.1	LOC109800173	1.54759	4.22e-05	2.33099	1.77e-08	transcription factor MYC2-like
XM_020361008.1	LOC109800244	1.39608	0.000434	2.96955	3.15e-09	peroxisomal acyl-coenzyme A oxidase 1-like
XM_020361070.1	LOC109800286	1.56037	0.000143	1.22966	0.00134066	3-ketoacyl-CoA thiolase 2, peroxisomal-like
XM_020361394.1	LOC109800609	3.54723	7.67e-17	5.43171	2.58e-18	protein STAY-GREEN-like
XM_020361406.1	LOC109800618	1.42852	0.000411	3.50373	5.37e-09	4-coumarate--CoA ligase-like 5
XM_020361446.1	LOC109800648	7.59489	1.53e-12	8.04756	3.68e-13	1-aminocyclopropane-1-carboxylate synthase-like
XM_020361572.1	LOC109800721	2.32023	3.6e-10	1.90926	1.13e-06	uncharacterized LOC109800721
XM_020361611.1	LOC109800750	2.38161	3.21e-10	2.87517	2.39e-11	polyol transporter 5-like
XM_020361639.1	LOC109800773	2.74248	2.98e-05	5.06858	0.00101028	cytochrome P450 CYP82D47-like
XM_020361688.1	LOC109800810	3.48774	1.91e-05	4.99997	0.00105909	probable mannitol dehydrogenase
XM_020361799.1	LOC109800884	2.0779	0.0013121	2.81817	3.47e-05	protein ODORANT1-like
XM_020361877.1	LOC109800939	-2.37078	5.88877e-09	-1.17139	0.00394829	GDSL esterase/lipase
XM_020361953.1	LOC109800997	7.27725	9.31e-13	6.91806	2.36e-20	nudix hydrolase 8-like
XM_020362165.1	LOC109801160	4.41198	1.29e-10	5.64436	0.000169	heat shock factor protein HSF24
XM_020362184.1	LOC109801177	5.77976	0.000211	2.35218	0.000973	glucose-1-phosphate adenylyltransferase large subunit 1-like
XM_020362248.1	LOC109801228	1.99342	8.12e-07	2.61028	1.44e-07	aldehyde dehydrogenase family 2 member B7, mitochondrial-like
XM_020362405.1	LOC109801354	6.06171	5.74e-26	5.51672	0.00164672	protein TIFY 10b-like
XM_020362523.1	LOC109801449	4.76354	0.00096	5.51026	0.000553	two-on-two hemoglobin-3-like
XM_020362534.1	LOC109801461	3.18284	0.0046965	6.33603	1.7e-07	bark storage protein A-like
XM_020362564.1	LOC109801485	1.64669	2.78e-05	2.41838	6.31e-06	floral homeotic protein APETALA 2-like
XM_020362683.1	LOC109801572	-1.18266	0.00140915	-1.68263	0.00201	WAT1-related protein
XM_020362688.1	LOC109801578	1.13935	0.0028082	-1.25199	0.00329816	oxygen-evolving enhancer protein 1-like
XM_020362786.1	LOC109801658	-1.52265	0.000110682	-1.98712	0.000289	AMSH-like ubiquitin thioesterase 2
XM_020362940.1	LOC109801813	5.00275	0.000339	6.14536	1.48e-06	protein NRT1/ PTR FAMILY 7.3-like
XM_020363030.1	LOC109801878	1.2159	0.000906	1.58712	0.00152979	probable protein phosphatase 2C 33
XM_020363228.1	LOC109802032	-1.78853	0.000935938	-2.04419	4.05e-05	putative S-adenosyl-L-methionine-dependent methyltransferase
XM_020363260.1	LOC109802053	4.15867	4.16e-20	4.56284	7.56e-18	granule-bound starch synthase 2/amyloplastic-like
XM_020363262.1	LOC109802055	1.43443	0.000133	1.81537	2.54e-05	vacuolar cation/proton exchanger 3-like
XM_020363298.1	LOC109802085	5.08314	5.15e-21	13.6901	1.4e-46	linoleate 9S-lipoxygenase-like
XM_020363311.1	LOC109802098	-3.22178	4.17663e-09	2.69385	4.61e-06	probable polygalacturonase
XM_020363406.1	LOC109802170	3.28744	0.00394189	-3.90931	4.37e-09	probable ferric reduction oxidase 1
XM_020363429.1	LOC109802188	5.53701	2.6e-12	2.48888	0.000471	UDP-glycosyltransferase 83A1-like
XM_020363473.1	LOC109802214	1.74641	3.13e-06	1.34199	0.000922	serine/threonine-protein kinase HT1
XM_020363527.1	LOC109802246	-2.94298	1.07397e-11	-1.48808	0.00255877	probably inactive leucine-rich repeat receptor-like protein kinase
XM_020363561.1	LOC109802266	1.60853	0.000309	2.98949	6.64e-10	vacuolar amino acid transporter 1-like
XM_020363586.1	LOC109802281	2.48848	5.43e-11	2.33214	2.31e-08	protein TIFY 6B-like
XM_020363696.1	LOC109802359	3.091	6.86e-12	1.38647	0.001488	NAC transcription factor 47
XM_020363712.1	LOC109802372	-1.09039	0.0031246	-1.27814	0.000829	50S ribosomal protein L5
XM_020363745.1	LOC109802391	-1.15661	0.00112436	-1.47522	0.000365	non-specific lipid-transfer protein 2-like
XM_020363779.1	LOC109802412	1.37754	0.000153	1.60838	4.19e-05	glutamine--fructose-6-phosphate aminotransferase [isomerizing] 2
XM_020363812.1	LOC109802434	-1.56513	0.00019526	-1.5012	0.00121847	uncharacterized LOC109802434
XM_020363932.1	LOC109802531	-2.74308	8.20948e-11	-2.90147	4.55e-09	photosynthetic NDH subunit of subcomplex B 2
XM_020363935.1	LOC109802533	-1.39617	0.000200072	-3.36049	2.34e-07	50S ribosomal protein 5
XM_020364027.1	LOC109802609	6.3802	3.27e-28	10.2921	9.68e-40	uncharacterized LOC109802609
XM_020364089.1	LOC109802673	-1.34479	0.00126382	-3.14394	7.33e-07	70 kDa peptidyl-prolyl isomerase-like
XM_020364124.1	LOC109802713	5.60466	1.45e-05	2.06161	3.48e-05	uncharacterized LOC109802713
XM_020364128.1	LOC109802717	3.22304	3.17e-07	7.17825	1.21e-10	Bowman-Birk type wound-induced trypsin inhibitor-like
XM_020364296.1	LOC109802886	2.33229	2.4e-05	1.76604	0.000187	NAD(P)H-quinone oxidoreductase subunit S-like
XM_020364326.1	LOC109802912	-2.71085	0.000424413	4.98896	0.00115592	nucleoside-triphosphatase-like
XM_020364362.1	LOC109802933	-2.08406	9.15783e-05	-2.23391	0.00288903	BRI1 kinase inhibitor 1
	LOC109803071	-2.37196	4.95444e-06	5.06575	3.1e-07	protein DETOXIFICATION 21-like
XM_020364591.1	LOC109803140	1.10463	0.00290224	-3.79146	6.28e-13	uncharacterized LOC109803140
XM_020364611.1	LOC109803160	2.20746	0.000949	3.39765	3.4e-05	pleiotropic drug resistance protein 1-like
XM_020364660.1	LOC109803198	-1.23292	0.00340251	-1.77438	0.000112	carbon catabolite repressor protein 4 homolog 3-like
XM_020364773.1	LOC109803267	3.00881	1.84e-06	1.95381	0.00021	protein C2-DOMAIN ABA-RELATED 1-like
XM_020364988.1	LOC109803421	3.37072	1.77e-16	4.58733	1.76e-20	inactive beta-amylase 9
XM_020365111.1	LOC109803505	4.7246	1.52e-13	2.91949	4.01e-09	NAC domain-containing protein 2-like
XM_020365210.1	LOC109803578	4.52562	0.00252121	5.18227	2.21e-07	1-aminocyclopropane-1-carboxylate oxidase 4-like
XM_020365250.1	LOC109803609	-2.12391	2.37565e-07	-2.48428	1.86e-07	protein CHUP1-like
XM_020365309.1	LOC109803636	3.32338	9.49e-06	3.14439	0.00160892	nematode resistance protein-like HSPRO2
XM_020365314.1	LOC109803644	2.34055	9.61e-09	6.03961	9.65e-28	metallothiol transferase FosB 1-like
XM_020365320.1	LOC109803647	9.0083	1.63e-27	6.61696	1.16e-24	uncharacterized LOC109803647
XM_020365326.1	LOC109803653	3.48695	1.48e-05	6.65015	1.97e-16	transcription factor MYB62-like
XM_020365362.1	LOC109803677	1.21872	0.0015079	1.31335	0.00156328	NADP-dependent malic enzyme
XM_020365699.1	LOC109803980	1.60862	4.64e-05	1.92472	0.000627	peroxisomal membrane protein PMP22-like
XM_020365730.1	LOC109804002	5.15709	3.04e-25	2.98659	3.01e-09	uncharacterized LOC109804002
XM_020365735.1	LOC109804008	1.61102	1.99e-05	2.0435	4.41e-07	ATP-dependent zinc metalloprotease FTSH 2-like
XM_020365833.1	LOC109804070	2.60966	0.000425	3.88919	0.000155	jasmonate O-methyltransferase
XM_020365847.1	LOC109804080	1.65877	0.000248	1.62201	0.000753	ribosome biogenesis protein BOP1 homolog
XM_020365937.1	LOC109804151	3.42476	8.96e-16	3.42801	2.76e-08	ninja-family protein mc410-like
XM_020365952.1	LOC109804163	3.09364	1.76e-12	2.84955	8.36e-10	uncharacterized LOC109804163
XM_020365970.1	LOC109804183	-2.30543	0.00241774	-3.42552	0.000147	uncharacterized LOC109804183
XM_020366048.1	LOC109804254	-1.76354	4.97719e-06	-1.16993	0.00239387	major latex allergen Hev b 5
XM_020366060.1	LOC109804260	-1.04888	0.0030658	-1.16936	0.0020101	glutamyl-tRNA(Gln) amidotransferase subunit B/mitochondrial
XM_020366090.1	LOC109804285	2.30616	0.00308601	7.28768	8.67e-12	cytochrome P450 CYP736A12-like
XM_020366158.1	LOC109804340	1.68506	1.84e-05	3.25412	3.08e-09	tonoplast dicarboxylate transporter-like
XM_020366321.1	LOC109804487	6.43927	8.54e-09	2.7089	2.74e-05	glutamate dehydrogenase 1-like
XM_020366662.1	LOC109804493	1.32175	0.00521365	2.26178	0.000413	uncharacterized protein At1g04910
	LOC109804515	1.68964	0.000578	-1.90833	0.000326	probable glutamate carboxypeptidase 2
XM_020366364.1	LOC109804517	-1.75701	0.000340847	-2.46959	0.000179	uncharacterized LOC109804517
XM_020366548.1	LOC109804719	1.90454	0.00130075	2.41188	1.51e-05	uncharacterized LOC109804719
XM_020366659.1	LOC109804798	1.05359	0.00382153	-1.81477	0.000229	dynamin-like protein ARC5
XM_020366889.1	LOC109804960	2.7664	0.00023	2.9209	0.000245	ethylene-responsive transcription factor ERF107-like
XM_020366967.1	LOC109805034	-1.27459	0.00115108	-2.11091	1.22e-06	phosphoglucan phosphatase DSP4, amyloplastic
XM_020367023.1	LOC109805074	5.38491	1.47e-11	5.27403	5.48e-10	stem-specific protein TSJT1-like
XM_020367165.1	LOC109805166	-6.85945	4.25008e-08	7.40564	1.89e-22	ABC transporter G family member 11-like
XM_020367166.1	LOC109805167	6.41202	1.76e-17	8.85538	1.87e-26	ABC transporter G family member 11-like
XM_020367323.1	LOC109805292	4.36282	0.00487759	6.13459	4.9e-05	protein SRG1-like
XM_020367349.1	LOC109805312	4.42367	1.59e-08	2.75515	5.7e-11	cationic peroxidase 2-like
XM_020367351.1	LOC109805313	5.75125	4.39e-14	2.66004	3.42e-08	cationic peroxidase 2-like
XM_020367378.1	LOC109805338	-2.69776	3.89605e-09	1.39926	0.00116769	uncharacterized LOC109805338
XM_020367508.1	LOC109805443	5.02116	6.38e-25	6.13911	3.29e-25	1-aminocyclopropane-1-carboxylate oxidase homolog 1-like
XM_020367559.1	LOC109805475	3.11758	6.22e-11	4.49445	4.72e-20	IAA-amino acid hydrolase ILR1-like 4
XM_020367630.1	LOC109805531	-1.16962	0.00516639	-2.02597	0.00170251	probable polyamine oxidase 5
XM_020367705.1	LOC109805570	3.87693	3.13e-19	2.31818	1.24e-08	beta-galactosidase-like
XM_020367776.1	LOC109805616	1.25911	0.000951	2.08224	7.77e-05	actin-related protein 8
XM_020367791.1	LOC109805626	1.09875	0.00255234	1.41395	0.000459	uncharacterized LOC109805626
XM_020367833.1	LOC109805659	-1.17575	0.00125792	-1.79279	3.98e-06	2-Cys peroxiredoxin BAS1-like
XM_020367852.1	LOC109805680	1.5578	9.6e-05	1.61292	0.000547	uncharacterized LOC109805680
XM_020367891.1	LOC109805716	-1.86473	0.000264923	-3.2489	3.59e-05	IRK-interacting protein
XM_020367911.1	LOC109805731	1.59243	9.84e-06	1.28226	0.00128632	CBL-interacting serine/threonine-protein kinase 9
XM_020367951.1	LOC109805761	-2.06784	9.84191e-08	-1.27435	0.0018386	primary amine oxidase-like
XM_020367969.1	LOC109805773	1.58934	0.00253785	2.61159	0.000651	pleiotropic drug resistance protein 1-like
XM_020367997.1	LOC109805792	2.23842	8.06e-06	5.25146	3.9e-13	1-aminocyclopropane-1-carboxylate synthase
XM_020368081.1	LOC109805841	-1.29833	0.00054584	-2.53472	8.92e-09	glyoxylate/succinic semialdehyde reductase 2
XM_020368101.1	LOC109805848	6.15194	4.96e-06	7.27003	4.29e-09	dehydration-responsive element-binding protein 1B-like
XM_020368306.1	LOC109805987	5.80776	1.4e-05	7.14478	6.33e-09	probable protein phosphatase 2C 58
XM_020368315.1	LOC109805994	-1.29555	0.00137301	-1.33687	0.000775	dnaJ homolog subfamily B member 13-like
XM_020368452.1	LOC109806096	7.12205	2.11e-12	6.1701	7.99e-14	1-aminocyclopropane-1-carboxylate oxidase homolog 1-like
XM_020368466.1	LOC109806103	3.01663	0.00172608	3.41931	0.00231668	cytochrome P450 CYP82D47-like
XM_020368636.1	LOC109806263	3.16186	1.87e-05	4.91191	0.00321843	pleiotropic drug resistance protein 1-like
XM_020368809.1	LOC109806416	3.34129	2.87e-06	3.65707	2.43e-05	receptor like protein kinase S.2-like
XM_020368896.1	LOC109806476	-2.00111	0.000126261	-4.72576	7.99e-22	phosphomethylpyrimidine synthase
XM_020368920.1	LOC109806498	4.20246	4.45e-17	3.36152	3.66e-09	uncharacterized LOC109806498
XM_020368999.1	LOC109806556	-2.03298	1.12161e-06	-1.39263	0.000635	30S ribosomal protein 3-like
XM_020369005.1	LOC109806561	-4.59308	4.87528e-19	-2.09109	0.000278	uncharacterized LOC109806561
XM_020369050.1	LOC109806596	10.5858	4.94e-37	9.41232	1.09e-32	linoleate 9S-lipoxygenase
XM_020369083.1	LOC109806621	-1.79343	6.23284e-05	-3.6722	5.28e-09	putative E3 ubiquitin-protein ligase XBAT31
XM_020369153.1	LOC109806680	-2.57948	1.26525e-10	-2.99332	1.06e-11	plastidic ATP/ADP-transporter-like
XM_020369354.1	LOC109806835	2.97706	1.78e-11	4.13951	5.84e-17	guanine deaminase-like
XM_020369375.1	LOC109806847	-1.51834	2.79564e-05	-3.1009	1.3e-12	protein CHLOROPLAST IMPORT APPARATUS 2-like
XM_020369471.1	LOC109806919	-1.15207	0.00199736	-1.35539	0.000484	glutathione S-transferase DHAR3-like
XM_020369661.1	LOC109807135	3.85045	0.000577	7.91181	1.45e-12	E3 ubiquitin-protein ligase PUB22-like
XM_020369775.1	LOC109807253	1.15278	0.00138653	1.28162	0.00100624	VHS domain-containing protein
XM_020369837.1	LOC109807314	1.76838	8.68e-05	5.38008	2.93e-15	alpha-aminoadipic semialdehyde synthase
XM_020369850.1	LOC109807329	1.38106	0.000108	1.27177	0.00115646	4-coumarate--CoA ligase 2-like
XM_020369994.1	LOC109807466	-2.20499	2.09631e-06	-6.32972	7.16e-08	mavicyanin-like
XM_020370018.1	LOC109807479	-1.0725	0.00342271	-2.31682	5.5e-07	50S ribosomal protein L11
XM_020370066.1	LOC109807526	-1.36265	0.00015191	-1.33286	0.00160659	homeobox-leucine zipper protein HAT5-like
XM_020370088.1	LOC109807545	2.37722	1.62e-06	3.06313	2.47e-08	MDIS1-interacting receptor like kinase 2-like
XM_020370309.1	LOC109807719	1.97608	0.000137	2.29163	0.00033	uncharacterized LOC109807719
XM_020370441.1	LOC109807803	-1.22923	0.000740249	-1.57245	0.000575	transcription factor LHW-like
XM_020370460.1	LOC109807815	-2.38842	1.29612e-08	-2.21631	0.000442	uncharacterized protein At4g00950-like
XM_020370572.1	LOC109807877	1.56262	1.41e-05	1.23264	0.0016049	stem-specific protein TSJT1-like
XM_020370573.1	LOC109807881	-1.92673	1.12538e-06	-1.62347	0.000367	pectin acetylesterase 6-like
XM_020370652.1	LOC109807922	2.47308	6.74e-08	4.01615	3.08e-13	12-oxophytodienoate reductase 3-like
XM_020370668.1	LOC109807933	3.06819	8.12e-15	1.67646	1.38e-05	WRKY transcription factor WRKY24-like
XM_020370766.1	LOC109807990	2.8954	5.98e-07	4.24757	6.05e-05	disease resistance protein RPM1-like
XM_020370793.1	LOC109808007	1.20379	0.000799	1.65201	4.78e-05	ethylene-responsive transcription factor RAP2-12-like
XM_020370812.1	LOC109808015	1.54679	0.000282	1.82617	2.94e-05	uncharacterized LOC109808015
XM_020370905.1	LOC109808079	-2.07335	3.8912e-06	1.96718	0.000103	acid beta-fructofuranosidase
XM_020370907.1	LOC109808080	3.36247	5.97e-11	4.17836	2.18e-09	uncharacterized LOC109808080
XM_020370996.1	LOC109808135	-6.32193	7.589e-07	-3.43837	5.96e-11	auxin-binding protein ABP19a-like
XM_020371011.1	LOC109808144	2.29479	5.95e-10	1.34531	0.000445	probable acyl-activating enzyme 16
XM_020371020.1	LOC109808150	-1.42994	0.000453812	-1.47665	0.00369519	monogalactosyldiacylglycerol synthase 2
XM_020371053.1	LOC109808173	-2.69203	7.29102e-10	-1.93119	0.00207967	thiamine thiazole synthase-like
XM_020371130.1	LOC109808230	2.86533	6.2e-11	4.67303	6.64e-07	protein TIFY 3-like
XM_020371153.1	LOC109808250	-2.2018	2.62618e-05	-2.41362	6.27e-05	probable serine/threonine-protein kinase
XM_020371188.1	LOC109808273	-1.5943	4.97141e-05	-2.10184	2.06e-07	homeobox-leucine zipper protein HAT5-like
XM_020371207.1	LOC109808286	-1.23899	0.000543394	-1.59701	4.33e-05	calcium sensing receptor
XM_020371416.1	LOC109808417	2.46467	5.8e-10	2.643	9.45e-09	protein PIN-LIKES 3-like
XM_020371455.1	LOC109808445	2.92458	4e-07	1.82465	0.000882	ethylene-responsive transcription factor 5-like
XM_020371557.1	LOC109808520	-1.31872	0.000246963	-1.61167	3.86e-05	50S ribosomal protein L18-like
XM_020371571.1	LOC109808533	1.55314	2.16e-05	1.32572	0.00181738	phosphoinositide phosphatase SAC2-like
XM_020371586.1	LOC109808548	3.06388	9.1e-10	1.84467	3.76e-05	stem-specific protein TSJT1
XM_020371663.1	LOC109808608	3.8043	1.09e-18	2.95345	6.04e-10	ABC transporter G family member 36-like
XM_020371739.1	LOC109808659	-2.94036	4.43042e-09	-1.79527	6.28e-05	aquaporin TIP2-1
XM_020371759.1	LOC109808670	1.95545	1e-05	3.99762	8.19e-18	CBL-interacting serine/threonine-protein kinase 21
XM_020371884.1	LOC109808757	1.92038	3.81e-07	1.29745	0.00156828	xylose isomerase
XM_020371973.1	LOC109808822	-2.27621	9.48617e-06	-2.90368	1.21e-07	photosynthetic NDH subunit of subcomplex B 1
XM_020372283.1	LOC109809061	8.73865	1.79e-22	5.65268	1.75e-19	probable WRKY transcription factor 40
XM_020372308.1	LOC109809086	1.32076	0.000302	-1.87161	6.94e-06	protein NRT1/ PTR FAMILY 4.6-like
XM_020372373.1	LOC109809139	-1.98228	2.29005e-05	-1.45356	0.00232143	macrophage migration inhibitory factor homolog
XM_020372513.1	LOC109809258	-5.58765	2.47219e-05	3.1578	0.00066	protein YLS3-like
XM_020372516.1	LOC109809262	1.94853	0.000726	1.9378	5.58e-06	uncharacterized protein At1g15400-like
XM_020372638.1	LOC109809356	-1.60379	3.95641e-05	-4.55493	2.16e-06	photosynthetic NDH subunit of subcomplex B 3
XM_020372653.1	LOC109809368	-1.54609	0.00503767	-2.17782	0.000223	ethylene-responsive transcription factor ERF038-like
XM_020372685.1	LOC109809387	2.58342	3.54e-08	5.88273	8.95e-13	serine carboxypeptidase-like 45
XM_020372750.1	LOC109809436	2.64401	0.00110811	3.21293	9.1e-10	IAA-amino acid hydrolase ILR1-like 6
XM_020372770.1	LOC109809449	2.46215	1.79e-09	3.95329	1.1e-14	probable aspartyl protease At4g16563
XM_020372821.1	LOC109809490	2.67383	1.14e-08	3.52739	5.35e-13	protein NRT1/ PTR FAMILY 5.6-like
XM_020372880.1	LOC109809541	-1.56236	0.000442938	-1.33809	0.000982	auxin-induced protein AUX28
XM_020372927.1	LOC109809586	5.25713	0.00019	7.51234	1.26e-27	probable 1-deoxy-D-xylulose-5-phosphate synthase 2
XM_020373022.1	LOC109809651	-1.23854	0.00228329	-2.3295	1.22e-06	formamidase-like
XM_020373026.1	LOC109809654	3.10746	1.99e-13	2.84127	4.91e-10	bidirectional sugar transporter SWEET2-like
XM_020373060.1	LOC109809685	-1.91493	1.38234e-06	-2.67667	6.03e-11	peroxiredoxin Q
XM_020373062.1	LOC109809687	3.08746	0.000141	-1.92049	8.28e-05	uncharacterized LOC109809687
XM_020373076.1	LOC109809698	5.98036	6.14e-07	1.49897	0.000234	monothiol glutaredoxin-S10-like
XM_020373113.1	LOC109809727	2.89097	1.57e-05	4.40553	1.62e-11	stem 28 kDa glycoprotein-like
XM_020373116.1	LOC109809730	5.28853	6.17e-19	3.51739	3.25e-05	probable 2-oxoglutarate-dependent dioxygenase
XM_020373160.1	LOC109809764	-1.21392	0.00117012	-1.97516	9.78e-07	stem-specific protein TSJT1
XM_020373288.1	LOC109809872	1.71334	0.00466334	4.53805	5.68e-15	protein TIFY 10A
XM_020373302.1	LOC109809886	4.544	9.19e-06	5.66318	0.000446	protein ALP1-like
XM_020373316.1	LOC109809899	-1.11844	0.00435361	-1.69787	0.00124473	uncharacterized LOC109809899
XM_020373797.1	LOC109810355	1.24803	0.00196334	2.15952	7.47e-06	class E vacuolar protein-sorting machinery protein hse1-like
XM_020373936.1	LOC109810469	2.99392	4.1e-09	-1.35807	0.00290738	auxilin-like protein 1
XM_020373950.1	LOC109810476	-3.39054	0.00192106	5.5233	0.00014	periaxin
XM_020374029.1	LOC109810546	1.3978	0.000579	-1.2128	0.00183701	lysosomal Pro-X carboxypeptidase
XM_020374082.1	LOC109810584	-1.45343	0.000162375	1.7372	2.22e-05	phenylalanine ammonia-lyase 2
XM_020374098.1	LOC109810594	2.6135	9.74e-07	1.76102	7.28e-05	myb family transcription factor EFM-like
XM_020374101.1	LOC109810596	3.84524	7.66e-07	3.19342	0.000299	AP2/ERF and B3 domain-containing transcription factor RAV1-like
XM_020374257.1	LOC109810715	-4.23002	3.1661e-17	-3.12085	0.000923	non-specific lipid transfer protein GPI-anchored 1-like
XM_020374268.1	LOC109810726	-1.32149	0.000316125	-2.38549	0.000489	lipoxygenase 6
XM_020374534.1	LOC109810925	-1.86982	0.000423155	-1.65472	0.00131878	protein MARD1-like
XM_020374607.1	LOC109810990	4.87506	4.87e-24	4.00679	3.06e-13	alkaline/neutral invertase A, mitochondrial-like
XM_020374661.1	LOC109811029	2.72017	0.00143266	2.21381	0.0012752	cell wall / vacuolar inhibitor of fructosidase 1-like
XM_020374681.1	LOC109811047	-1.33566	0.000502163	-1.43821	0.000347	protein CHLORORESPIRATORY REDUCTION 7
XM_020374719.1	LOC109811085	7.88112	2.04e-14	9.1064	4.96e-20	uncharacterized LOC109811085
XM_020374728.1	LOC109811095	4.63136	3.81e-09	11.8984	9.83e-47	carbonic anhydrase 2-like
XM_020374753.1	LOC109811112	5.7503	1.63e-05	6.65998	1.53e-07	cytochrome P450 81E8
XM_020374812.1	LOC109811155	5.40333	7.06e-05	8.50402	3.14e-15	soyasapogenol B glucuronide galactosyltransferase-like
XM_020375143.1	LOC109811393	1.48464	0.000368	1.37829	0.0016245	acetyl-CoA acetyltransferase, cytosolic 1-like
XM_020375383.1	LOC109811599	1.25313	0.00166987	3.48176	2.27e-12	arogenate dehydratase/prephenate dehydratase 6-like
XM_020375600.1	LOC109811770	-1.62927	6.49701e-06	-2.20566	1.63e-06	uncharacterized LOC109811770
XM_020375636.1	LOC109811802	2.4707	1.17e-10	2.05988	1.56e-06	serine/threonine-protein kinase SAPK3-like
XM_020375646.1	LOC109811812	3.10784	4.7e-12	2.91655	9.91e-12	beta-amylase 3
XM_020375690.1	LOC109811852	2.36482	3.24e-09	2.30272	1.34e-07	probable alpha,alpha-trehalose-phosphate synthase
XM_020375773.1	LOC109811928	-1.76357	7.27722e-06	-2.6092	4.72e-06	14-3-3 protein 9-like
XM_020376017.1	LOC109812130	3.34094	7.49e-12	5.52266	1.12e-23	uncharacterized LOC109812130
XM_020376040.1	LOC109812145	3.5222	5.68e-07	2.38333	5.04e-08	potassium channel AKT1
XM_020376136.1	LOC109812217	1.96192	7.71e-08	1.46037	0.000231	ethylene response sensor 1
XM_020376271.1	LOC109812330	5.85833	1.55e-05	4.55808	3.88e-08	patatin-like protein 2
XM_020376400.1	LOC109812435	-3.81857	0.000204628	-4.51105	5.43e-19	uncharacterized LOC109812435
XM_020376405.1	LOC109812442	1.22414	0.00496074	1.77046	0.000709	protein NUCLEAR FUSION DEFECTIVE 4-like
XM_020376504.1	LOC109812519	8.93474	7.73e-48	8.68288	2.79e-37	acidic endochitinase-like
XM_020376526.1	LOC109812540	-1.82292	0.000419692	-1.78184	0.00154469	thioredoxin Y1
	LOC109812583	4.47178	1.81e-06	5.12828	0.00104794	probable 2-oxoglutarate-dependent dioxygenase
XM_020376587.1	LOC109812593	1.7405	4.9e-06	2.07744	1.48e-06	uncharacterized LOC109812593
XM_020376594.1	LOC109812601	2.09085	1.76e-08	2.8326	0.000231	linoleate 13S-lipoxygenase 3-1-like
XM_020376605.1	LOC109812615	3.24206	2.62e-14	4.85318	1.29e-11	protein TIFY 11B-like
XM_020376611.1	LOC109812621	2.93616	0.000229	3.25148	1.34e-09	putative receptor-like protein kinase
XM_020376615.1	LOC109812624	-3.61918	1.15551e-06	-3.23214	3.33e-09	germin-like protein subfamily 3 member 1
XM_020376624.1	LOC109812631	-1.54883	7.82332e-05	2.54201	0.000128	uncharacterized LOC109812631
XM_020376646.1	LOC109812644	2.51049	3.11e-11	2.20361	4.08e-08	CBL-interacting serine/threonine-protein kinase 5-like
XM_020376861.1	LOC109812804	1.74072	1e-05	1.18613	0.00386245	lysM domain-containing GPI-anchored protein 2
XM_020377292.1	LOC109813158	3.93321	4.25e-19	2.77854	1.51e-08	ethylene-responsive transcription factor ERF107-like
XM_020377300.1	LOC109813165	2.78253	1.56e-10	1.48925	0.000648	ethylene-responsive transcription factor ERF105-like
XM_020377505.1	LOC109813342	2.15011	4.93e-09	2.32445	1.01e-05	uncharacterized LOC109813342
XM_020377673.1	LOC109813481	-1.30788	0.00029104	-1.5303	0.000554	50S ribosomal protein L29
XM_020377769.1	LOC109813566	4.35401	6.66e-22	4.81879	2.19e-22	transcription factor bHLH130-like
XM_020377845.1	LOC109813622	3.04489	2.52e-14	1.69237	1.34e-05	AMP deaminase
XM_020377856.1	LOC109813634	4.48454	3.21e-23	5.56348	4.78e-23	probable 2-oxoglutarate-dependent dioxygenase ANS
XM_020377914.1	LOC109813681	-2.01769	0.00360974	-2.73614	0.00146596	transaldolase-like
XM_020377957.1	LOC109813714	-1.82734	3.63092e-05	-2.0505	6.39e-05	acyl carrier protein 1-like
XM_020378009.1	LOC109813755	1.08554	0.00450803	1.61044	5.82e-05	C2 domain-containing protein
XM_020378070.1	LOC109813807	1.17792	0.00184749	1.8926	9.97e-05	probable pectin methyltransferase QUA2
XM_020378081.1	LOC109813819	1.7584	1.48e-06	1.37287	0.00140211	probable alpha,alpha-trehalose-phosphate synthase
XM_020378286.1	LOC109813980	1.3522	0.000501	1.24076	0.00284931	lysosomal Pro-X carboxypeptidase-like
XM_020378416.1	LOC109814075	1.15838	0.0012955	2.01494	7.74e-07	peptide methionine sulfoxide reductase B5-like
XM_020378442.1	LOC109814095	3.8695	3.82e-05	4.55971	8.67e-11	receptor-like protein kinase HAIKU2
XM_020378469.1	LOC109814118	2.66874	0.000425	2.52475	0.000277	3-epi-6-deoxocathasterone 23-monooxygenase-like
XM_020378490.1	LOC109814139	1.7897	1.09e-05	-2.01635	0.000607	probable serine/threonine-protein kinase WNK5
XM_020378495.1	LOC109814140	-1.64536	2.83107e-05	-1.55193	0.000103	non-specific lipid-transfer protein 1-like
XM_020378514.1	LOC109814149	1.84153	4.18e-05	2.26917	2.49e-08	protein EARLY RESPONSIVE TO DEHYDRATION 15-like
XM_020378696.1	LOC109814302	1.20496	0.00517723	1.67531	0.00159142	ethylene-responsive transcription factor RAP2-1-like
XM_020378745.1	LOC109814336	3.67676	0.00065	4.89991	0.00158612	VQ motif-containing protein 22-like
XM_020378761.1	LOC109814353	2.33049	7.76e-06	1.40231	0.000572	UDP-glycosyltransferase 82A1
XM_020378828.1	LOC109814413	-1.55458	0.000228502	-3.50235	5.37e-06	probable pectinesterase/pectinesterase inhibitor 34
XM_020379033.1	LOC109814574	5.07933	0.000219	5.31737	0.000195	cytochrome P450 94B3-like
XM_020379073.1	LOC109814607	1.61109	6.16e-06	2.89195	3.03e-10	vacuolar-sorting receptor 1
XM_020379077.1	LOC109814611	-1.15079	0.00176633	-1.8134	4.41e-06	upstream activation factor subunit UAF30-like
XM_020379109.1	LOC109814635	2.86595	8.97e-10	2.57751	1.07e-08	sucrose transport protein SUC8-like
XM_020379137.1	LOC109814659	1.21242	0.000663	1.58538	0.00157228	probable galacturonosyltransferase 15
XM_020379160.1	LOC109814675	-6.72243	5.80771e-16	4.81471	0.00311797	protodermal factor 1-like
XM_020379228.1	LOC109814731	4.52562	0.00252121	3.56199	0.000715	zinc finger protein GIS3-like
XM_020379386.1	LOC109814869	-1.43634	0.000233588	-2.0012	3.93e-05	uncharacterized LOC109814869
XM_020379648.1	LOC109815059	-1.25325	0.00104729	-2.45642	5.69e-09	photosynthetic NDH subunit of subcomplex B
XM_020379688.1	LOC109815094	-1.54032	5.04359e-05	-1.1819	0.00265771	50S ribosomal protein L24
XM_020379706.1	LOC109815104	-1.95396	8.27642e-07	-1.79485	8.26e-05	GDSL esterase/lipase At2g04570-like
XM_020379703.1	LOC109815105	-1.86167	2.55858e-06	-2.27133	5.67e-07	photosynthetic NDH subunit of lumenal location 3
XM_020379855.1	LOC109815206	1.79348	1.68e-05	2.63888	2.67e-08	allene oxide synthase 2-like
XM_020379898.1	LOC109815241	-1.82548	0.00212583	-3.22581	0.000603	uncharacterized LOC109815241
XM_020379900.1	LOC109815244	-4.32043	1.42557e-23	-2.20657	0.0014858	(R,S)-reticuline 7-O-methyltransferase-like
XM_020379955.1	LOC109815284	-5.47655	1.96881e-06	-4.23054	1.09e-11	auxin-binding protein ABP19a-like
XM_020380011.1	LOC109815319	4.39018	1.03e-05	5.88593	7.9e-05	protein TIFY 5A-like
XM_020380086.1	LOC109815374	1.11378	0.00319113	1.62574	0.000282	phosphatidate phosphatase PAH1-like
XM_020380103.1	LOC109815379	2.56046	2.45e-06	3.73424	0.000405	pectin acetylesterase 5-like
XM_020380182.1	LOC109815458	-3.84129	1.05835e-10	-3.47736	0.00223243	probable pectate lyase 5
XM_020380394.1	LOC109815634	-1.68935	1.34327e-05	-2.17538	5.34e-05	uncharacterized protein
XM_020380466.1	LOC109815682	-1.19827	0.00150751	-2.91899	0.00387622	thaumatin-like protein 1b
XM_020380476.1	LOC109815688	1.5325	0.00015	1.1766	0.00252739	protein NRT1/ PTR FAMILY 5.2-like
XM_020380508.1	LOC109815715	-2.85611	0.000433804	-3.30285	0.000523	transcription factor DIVARICATA-like
XM_020380938.1	LOC109815803	-1.69602	1.34937e-05	-1.88031	0.000795	cyclin-D1-1-like
XM_020380604.1	LOC109815805	1.57722	1.75e-05	1.78779	7.46e-06	pectin acetylesterase 8-like
XM_020380668.1	LOC109815855	-3.91484	1.25749e-11	-5.29	0.00015	heat stress transcription factor A-7a-like
XM_020380946.1	LOC109816076	4.06839	4.07e-05	4.20117	1.72e-05	basic 7S globulin-like
XM_020381010.1	LOC109816130	-1.41606	0.000133273	-2.86476	3.1e-10	NAD(P)H-quinone oxidoreductase subunit U
XM_020381042.1	LOC109816153	6.12303	1.21e-06	4.28667	1.36e-07	abscisate beta-glucosyltransferase-like
XM_020381137.1	LOC109816220	-1.35421	0.000168438	-2.76292	0.00034	coumaroyl-CoA:anthocyanidin 3-O-glucoside-6''-O-coumaroyltransferase 1-like
XM_020381269.1	LOC109816316	3.45899	0.00274145	3.14134	9.88e-06	dirigent protein 22-like
XM_020381272.1	LOC109816319	2.93597	2.36e-05	5.04143	1.59e-11	dirigent protein 22-like
XM_020381277.1	LOC109816325	6.40851	4.45e-07	3.10343	0.00133255	probable WRKY transcription factor 33
XM_020381334.1	LOC109816353	-3.01074	4.91425e-09	-4.72655	1.23e-20	inositol-3-phosphate synthase
XM_020381349.1	LOC109816364	3.2607	1.07e-08	2.16123	0.00182284	cytochrome P450 CYP736A12-like
XM_020381354.1	LOC109816367	5.99797	2.69e-21	3.20467	1.2e-11	cytochrome P450 CYP736A12-like
XM_020381491.1	LOC109816461	2.571	1.88e-09	2.26632	8.48e-06	bifunctional UDP-glucose 4-epimerase and UDP-xylose 4-epimerase 1
XM_020381593.1	LOC109816545	2.12434	1.94e-08	2.0065	5.99e-07	probable galactinol--sucrose galactosyltransferase 6
XM_020381626.1	LOC109816563	1.78278	3.8e-05	2.23829	1.32e-06	regulatory protein NPR3-like
XM_020381675.1	LOC109816601	-4.25638	3.87993e-07	-4.07752	9.38e-14	granule-bound starch synthase 1/amyloplastic-like
XM_020381681.1	LOC109816609	-1.21608	0.00191866	-1.70344	2.56e-05	uncharacterized protein At5g02240-like
XM_020382033.1	LOC109816881	4.67414	1.58e-06	6.93918	7.14e-19	isoleucine N-monooxygenase 1-like
XM_020382151.1	LOC109816970	3.63798	5.2e-13	4.37892	7.09e-09	protein EXORDIUM-like
XM_020382222.1	LOC109817026	1.33571	0.00173322	2.7782	0.000947	probable terpene synthase 11
XM_020382274.1	LOC109817080	4.64488	4.57e-07	3.53992	2.83e-10	ethylene-responsive transcription factor 1B-like
XM_020382418.1	LOC109817200	-1.48344	5.26257e-05	-2.13462	0.00354669	heavy metal-associated isoprenylated plant protein 26
XM_020382435.1	LOC109817220	4.57776	4.49e-23	2.44994	2.35e-06	chloride channel protein CLC-b-like
XM_020382446.1	LOC109817231	-1.16984	0.00163312	-1.3383	0.00171638	30S ribosomal protein S20
XM_020382510.1	LOC109817292	-1.31041	0.00225311	-2.00901	0.000206	fructose-1,6-bisphosphatase, cytosolic-like
XM_020382631.1	LOC109817395	1.65391	0.000142	3.06242	4.97e-09	protein DETOXIFICATION 40-like
XM_020382651.1	LOC109817413	1.72754	0.000437	2.09006	0.00150007	probable disease resistance protein At4g33300
XM_020382678.1	LOC109817439	7.68912	1.13e-14	5.24733	4.46e-20	salicylate carboxymethyltransferase-like
XM_020382747.1	LOC109817490	-1.677	1.5039e-05	-2.20656	1.09e-06	N utilization substance protein B homolog
XM_020382836.1	LOC109817557	-1.98905	0.00350181	2.58632	0.00221755	NAC domain-containing protein 79-like
XM_020382838.1	LOC109817558	7.28024	2.76e-13	2.54385	0.00139684	AAA-ATPase ASD, mitochondrial-like
XM_020382933.1	LOC109817619	4.53702	0.00205777	3.94931	2.81e-05	pathogenesis-related protein STH-2-like
XM_020382992.1	LOC109817669	1.83132	2.78e-06	-3.95672	1.52e-12	chaperone protein DnaJ-like
XM_020383035.1	LOC109817707	-2.70185	6.11001e-09	3.21664	6.31e-10	hydroquinone glucosyltransferase-like
XM_020383065.1	LOC109817730	1.42937	0.00097	2.41892	1.01e-07	probable mediator of RNA polymerase II transcription subunit 26b
XM_020383110.1	LOC109817766	-1.32389	0.000416574	-1.22384	0.00155339	50S ribosomal protein L34
XM_020383204.1	LOC109817856	-1.04181	0.00383729	-1.86678	5.83e-06	outer envelope membrane protein 7
XM_020383219.1	LOC109817871	2.68493	0.000216	10.117	1.02e-29	(3S,6E)-nerolidol synthase 1-like
XM_020383235.1	LOC109817885	4.72162	0.00170396	3.03707	0.00290087	G-type lectin S-receptor-like serine/threonine-protein kinase
XM_020383265.1	LOC109817909	-1.17405	0.00435441	-1.86773	0.00032	protein ECERIFERUM 1-like
XM_020383625.1	LOC109818203	1.6285	6.54e-05	1.40059	0.000383	uncharacterized LOC109818203
XM_020383663.1	LOC109818231	-4.08625	6.15554e-17	2.64712	0.000212	GDSL esterase/lipase
XM_020383676.1	LOC109818241	1.68864	0.000678	2.04678	0.00063	protein trichome birefringence-like 41
XM_020383681.1	LOC109818247	1.69107	2.41e-06	1.83737	4.14e-06	uncharacterized LOC109818247
XM_020383755.1	LOC109818313	-2.15247	1.99813e-08	-4.27204	7.09e-10	chaperone protein DnaJ-like
XM_020383788.1	LOC109818343	2.67056	1.94e-06	3.59942	0.00261212	salicylic acid-binding protein 2-like
XM_020383833.1	LOC109818386	1.31494	0.00160933	1.53925	0.000901	protein DETOXIFICATION 46-like
XM_020383895.1	LOC109818421	5.95351	1.32e-30	5.5491	1.03e-25	uncharacterized protein C24B11.05
XM_020383963.1	LOC109818483	-1.52376	0.000108986	-1.75249	7.03e-05	uncharacterized LOC109818483
XM_020384234.1	LOC109818703	5.57205	0.000111	8.9461	8.29e-18	isoflavone-7-O-methyltransferase 9-like
XM_020384412.1	LOC109818874	-1.4035	0.000562946	-2.33638	7.97e-05	protein ORANGE-LIKE
XM_020384578.1	LOC109819006	2.08707	2.73e-07	-2.38057	2.74e-08	protochlorophyllide reductase-like
XM_020385027.1	LOC109819322	1.5021	0.000158	1.6388	0.00153681	probable alpha,alpha-trehalose-phosphate synthase
